# Supplementary material for: Analysis of the sample size used in clinical MRI studies
Source: PLoS One. 2025 Mar 3;20(3):e0316611. doi: 10.1371/journal.pone.0316611 (PMC11875374; doi:10.1371/journal.pone.0316611)
Supplement: S1 Table — (XLSX) [file pone.0316611.s001.xlsx]

## Sheet: Data
Index	Year	Vol	Issue	DOI	First Author	Patients	Field strength 1	Field strength 2	Field strength 3	Journal region	Contrast 1	Contrast 2	Contrast 3	Contrast 4	Contrast 5	Contrast 6	Contrast 7	Contrast 8	Contrast 9	Contrast 10	Multicenter Study	Study type 1	Study type 2	Semiautomatic Segmentation	Manual Segmentation	Automatic Segmentation	Evaluation method 1	Evaluation method 2	Evaluation method 3	Evaluation method 4	Quantitative results	Qualitative results
1	2021	53	1	https://doi.org/10.1002/jmri.27307	She	44	1.5			Cardiac	Cine		LGE								No	Retrospective		Yes	Yes	Yes					Yes	No
2	2021	53	1	https://doi.org/10.1002/jmri.27169	Meloni	251	1.5			Cardiac	Cine		T2 or T2* mapping	LGE							Yes	Retrospective			Yes	Yes					Yes	No
3	2021	53	1	https://doi.org/10.1002/jmri.27257	Das	20	3			Cardiac	DTI		LGE	T1 mapping	T1 weighted	Cine					No	Prospective			Yes	No					Yes	No
4	2021	53	1	https://doi.org/10.1002/jmri.27325	Han	115	3			Pediatrics	T1 weighted	DWI	T2 or T2* weighted								No	Retrospective			No	No				Qualitative Rating	No	Yes
6	2021	53	1	https://doi.org/10.1002/jmri.27245	Hashim	50	3			Abdomen	DWI										No	Prospective			Yes	No					Yes	No
7	2021	53	1	https://doi.org/10.1002/jmri.27205	Zhong	16	3			Abdomen	T2 or T2* mapping										No	Prospective			No	Yes					Yes	No
8	2021	53	1	https://doi.org/10.1002/jmri.27250	Cruz-Romero	54	1.5	3		Abdomen	T2 or T2* weighted	T1 weighted			T1c						No	Retrospective			No	No				Scoring System	Yes	No
9	2021	53	1	https://doi.org/10.1002/jmri.27298	Zhang	197	1.5	3		Head and Neck		T1 weighted	T2 or T2* weighted								No	Retrospective			Yes	No			Radiomics		Yes	Yes
10	2021	53	1	https://doi.org/10.1002/jmri.27339	Ma	792	1.5	3		Head and Neck	T1 weighted	T2 or T2* weighted		T1c							No	Retrospective			No	No				Scoring System	Yes	No
11	2021	53	1	https://doi.org/10.1002/jmri.27308	Zhang	233	1.5	3		Head and Neck	T2 or T2* weighted	T1 weighted	DCE								Yes	Retrospective			Yes	No		Radiomics		Machine Learning	No	Yes
14	2021	53	1	https://doi.org/10.1002/jmri.27314	Albano	119	1.5			Musculoskeletal	T1 weighted	T2 or T2* weighted									No	Retrospective			No	No				Categorization	Yes	Yes
15	2021	53	1	https://doi.org/10.1002/jmri.27279	Soulat	16	3	1.5		Vascular	Flow		Cine								No	Prospective			Yes	Yes					Yes	No
16	2021	53	1	https://doi.org/10.1002/jmri.27335	Abidi	31	3			Neuro		T1 weighted	FMRI								No	Prospective			No	No					Yes	No
17	2021	53	1	https://doi.org/10.1002/jmri.27304	Arts	15	7			Neuro	T1 weighted		Flow								No	Retrospective		Yes	No	No			Categorization		Yes	No
18	2021	53	1	https://doi.org/10.1002/jmri.27344	Xia	240	3			Neuro	T1 weighted	DWI	FLAIR	DCE							No	Retrospective			Yes	No			Radiomics		Yes	No
19	2021	53	1	https://doi.org/10.1002/jmri.27286	Zhang	8	3			Neuro	DTI	DWI	Susceptibility								No	Prospective			No	Yes					Yes	No
20	2021	53	1	https://doi.org/10.1002/jmri.27288	Penning	43	1	1.5	3	Neuro	T1 weighted	T2 or T2* weighted	FLAIR	T1c							Yes	Retrospective		Yes	No	No				Machine Learning	Yes	No
21	2021	53	1	https://doi.org/10.1002/jmri.27268	Tan	10	3	1.5		Breast	DWI										No	Retrospective			Yes	No			Qualitative Rating		Yes	Yes
22	2021	53	1	https://doi.org/10.1002/jmri.27283	Tamada	103	3			Pelvis	T2 or T2* weighted	DWI	DCE		T1 weighted						No	Retrospective			Yes	No			Scoring System		No	Yes
23	2021	53	1	https://doi.org/10.1002/jmri.27285	Basha	531	1.5			Pelvis	T1 weighted		T2 or T2* weighted	DWI							Yes	Prospective			No	No				Scoring System	No	Yes
24	2021	53	1	https://doi.org/10.1002/jmri.27311	Shih	54	3			Pelvis	T2 or T2* weighted			DWI							No	Prospective			Yes	No			Categorization		Yes	No
25	2021	53	2	https://doi.org/10.1002/jmri.27362	Matsuda	121	3			Breast	T1 weighted	DCE	PD	T2 or T2* weighted							No	Retrospective			Yes	No			Scoring System		Yes	Yes
27	2021	53	2	https://doi.org/10.1002/jmri.27363	Shaghaghi	16	3			Neuro	T2 or T2* weighted	T1 weighted	CEST								No	Retrospective			Yes	No			Categorization		Yes	Yes
29	2021	53	2	https://doi.org/10.1002/jmri.27353	Wang	45	3			Neuro		FLAIR	T1 weighted	FMRI							No	Prospective			Yes	No					Yes	No
30	2021	53	2	https://doi.org/10.1002/jmri.27354	Cheah MRad	9	3			Neuro	T1 weighted	DTI									No	Prospective			Yes	No					Yes	No
31	2021	53	2	https://doi.org/10.1002/jmri.27342	Langham	18	1.5	3		Vascular	Flow										No	Prospective			Yes	No					Yes	No
32	2021	53	2	https://doi.org/10.1002/jmri.27328	Cellina	50	1.5			Vascular	T2 or T2* weighted										No	Retrospective			No	No				Scoring System	No	Yes
33	2021	53	2	https://doi.org/10.1002/jmri.27341	Tian	101	3			Vascular		MRA		T1 weighted							No	Prospective			Yes	No					Yes	No
34	2021	53	2	https://onlinelibrary.wiley.com/doi/10.1002/jmri.27348	Ali	210	1.5			Musculoskeletal	T1 weighted	T2 or T2* weighted									No	Prospective			No	No				Qualitative Rating	No	Yes
35	2021	53	2	https://doi.org/10.1002/jmri.27321	Jo	78	3			Musculoskeletal	T1 weighted		DWI	IVIM	T2 or T2* weighted						No	Retrospective			Yes	No			Qualitative Rating		Yes	No
37	2021	53	2	https://doi.org/10.1002/jmri.27310	An	41	3			Cardiac	DWI			Cine	Flow		T2 or T2* weighted				No	Prospective			Yes	Yes					Yes	No
38	2021	53	2	https://doi.org/10.1002/jmri.27313	He	84	1.5			Cardiac				Cine	Flow						No	Retrospective		Yes	Yes	No					Yes	No
41	2021	53	2	https://doi.org/10.1002/jmri.27360	Riyahi	186	1.5			Abdomen	T2 or T2* weighted		T1 weighted	MRA	Cine		Flow				No	Retrospective			Yes	No					Yes	No
42	2021	53	2	https://doi.org/10.1002/jmri.27302	Sun	20	3			Abdomen	T2 or T2* weighted		T1ρ weighted and mapping								No	Prospective			Yes	No					Yes	No
43	2021	53	2	https://doi.org/10.1002/jmri.27359	Park	95	1.5			Abdomen	Elastography	T1 weighted	DWI		T2 or T2* weighted	DCE					No	Retrospective			Yes	No			Qualitative Rating		Yes	No
45	2021	53	2	https://doi.org/10.1002/jmri.27365	Huo	131	3			Head and Neck	T1 weighted	T2 or T2* weighted	MRA								No	Prospective			Yes	No			Qualitative Rating		Yes	Yes
46	2021	53	2	https://doi.org/10.1002/jmri.27393	Conlin	23	3			Pelvis	DWI	T1 weighted	DCE	T2 or T2* weighted							No	Retrospective			Yes	No			Scoring System		Yes	Yes
47	2021	53	3	https://doi.org/10.1002/jmri.27376	Ni	131	3			Neuro	FLAIR		FMRI	T1 weighted							No	Prospective		Yes	No	Yes					Yes	No
49	2021	53	3	https://doi.org/10.1002/jmri.27386	Wang	37	3			Neuro			T2 or T2* weighted	FLAIR	Susceptibility						No	Prospective			No	No				Scoring System	No	Yes
50	2021	53	3	https://doi.org/10.1002/jmri.27389	Bergsland	108	3			Neuro	T1 weighted		T2 or T2* weighted	FLAIR							No	Retrospective		Yes	No	No					Yes	No
51	2021	53	3	https://doi.org/10.1002/jmri.27392	Zhao	68	3			Neuro	T1 weighted		FMRI								No	Prospective			No	Yes					Yes	No
52	2021	53	3	https://doi.org/10.1002/jmri.27375	Kräuter	15	3			Cardiac	T1 mapping		DCE		PD						No	Prospective			Yes	No				Categorization	Yes	Yes
54	2021	53	3	https://doi.org/10.1002/jmri.27396	Aramendia-Vidaurreta	6	1.5			Cardiac	Perfusion			LGE	ASL						No	Prospective		Yes	No	No			Categorization		Yes	Yes
55	2021	53	3	https://doi.org/10.1002/jmri.27398	Wang	41	3			Head and Neck	ASL		T2 or T2* weighted	MRA							No	Prospective			Yes	No					Yes	No
56	2021	53	3	https://doi.org/10.1002/jmri.27400	Gao	500	3			Musculoskeletal	T2 or T2* weighted										No	Retrospective			No	No			Categorization	Machine Learning	Yes	Yes
58	2021	53	3	https://doi.org/10.1002/jmri.27429	Nam	794	3	1.5		Breast	T2 or T2* weighted	T1 weighted				DCE					No	Retrospective			Yes	No			Radiomics	Machine Learning	Yes	No
59	2021	53	3	https://doi.org/10.1002/jmri.27406	Majeed	28	3			Pediatrics		T1 weighted	T2 or T2* mapping	T2 or T2* weighted							No	Prospective			Yes	No				Scoring System	Yes	Yes
62	2021	53	3	https://doi.org/10.1002/jmri.27369	Xu	341	3			Abdomen	T2 or T2* weighted		DWI								No	Retrospective			Yes	No			Scoring System		Yes	Yes
66	2021	53	3	https://doi.org/10.1002/jmri.27385	Pöhler	28	1.5			Thoracic	Perfusion	Ventilation									No	Retrospective	Prospective	Yes	No	Yes				Machine Learning	Yes	No
67	2021	53	3	https://doi.org/10.1002/jmri.27444	Fasmer	138	1.5			Pelvis			T1 weighted		T2 or T2* weighted	DWI					No	Retrospective			Yes	No				Radiomics	Yes	No
68	2021	53	3	https://doi.org/10.1002/jmri.27345	Jarvis	21	1.5			Vascular	T1 weighted		Flow		Cine						No	Prospective			Yes	No					Yes	No
69	2021	53	3	https://doi.org/10.1002/jmri.27351	Zhang	54	3			Vascular	T2 or T2* weighted	T1 weighted	DWI	MRA		T1c					No	Prospective			No	No				Categorization	Yes	Yes
71	2021	53	4	https://doi.org/10.1002/jmri.27441	Ohno	46	3			Chest	T1 weighted										No	Prospective			No	Yes					Yes	No
72	2021	53	4	https://doi.org/10.1002/jmri.27390	Yang	91	1.5			Abdomen	T2 or T2* weighted	DWI	DCE			T1c					No	Retrospective			Yes	No					Yes	No
73	2021	53	4	https://doi.org/10.1002/jmri.27424	Zhao	113	1.5	3		Abdomen	T1 weighted		T2 or T2* weighted	DWI	T1c						No	Retrospective			Yes	No		Categorization		Radiomics	Yes	No
75	2021	53	4	https://doi.org/10.1002/jmri.27452	Kaireit	28	1.5			Thoracic	X-nuclei		Ventilation								No	Retrospective		Yes	No	No					Yes	No
76	2021	53	4	https://doi.org/10.1002/jmri.27433	Song	134	3			Breast		DCE	T2 or T2* weighted	T1 weighted							No	Retrospective			Yes	No		Categorization	Qualitative Rating		Yes	Yes
77	2021	53	4	https://doi.org/10.1002/jmri.27435	Gao	80	3			Breast	DWI	DCE	T1 weighted	T2 or T2* weighted							No	Retrospective			Yes	No					Yes	No
79	2021	53	4	https://doi.org/10.1002/jmri.27451	Sun	97	3			Head and Neck		ASL		T1 weighted	T1c	Flow					No	Retrospective			Yes	No				Categorization	Yes	Yes
83	2021	53	4	https://doi.org/10.1002/jmri.27410	Sebök	25	3			Neuro		T2 or T2* weighted		FMRI	T1 weighted	DWI	Perfusion				No	Prospective			Yes	No					Yes	No
84	2021	53	4	https://doi.org/10.1002/jmri.27412	Osawa	22	1.5			Neuro		DWI		T2 or T2* weighted							No	Retrospective			Yes	No					Yes	No
85	2021	53	4	https://doi.org/10.1002/jmri.27394	Bao	638	3			Pelvis	T2 or T2* weighted	DWI	DCE								Yes	Retrospective			No	No				Scoring System	No	Yes
93	2021	53	5	https://doi.org/10.1002/jmri.27466	Zhang	129	3			Neuro	FMRI		T1 weighted								Yes	Prospective			No	Yes					Yes	No
94	2021	53	5	https://doi.org/10.1002/jmri.27453	Wang	116	3			Neuro	T1 weighted			FMRI							No	Retrospective			No	Yes					Yes	No
95	2021	53	5	https://doi.org/10.1002/jmri.27434	Peng	105	3			Neuro	ASL	T2 or T2* weighted	T1 weighted	T1c							No	Retrospective			Yes	No				Radiomics	Yes	No
96	2021	53	5	https://doi.org/10.1002/jmri.27488	Brunsing	47	3			Abdomen	Flow	DCE	T1 weighted								No	Retrospective			Yes	No					Yes	Yes
99	2021	53	5	https://doi.org/10.1002/jmri.27426	Forte	30	1.5			Interventional											No	Prospective			Yes	No			Qualitative Rating		Yes	Yes
101	2021	53	5	https://doi.org/10.1002/jmri.27502	Dietenbeck	82	1.5	3		Cardiac											No	Retrospective		No	Yes	Yes					Yes	No
102	2021	53	5	https://doi.org/10.1002/jmri.27458	Privitera	40	1.5			Pediatrics	DWI	T2 or T2* weighted				T1 weighted					No	Retrospective			Yes	No			Qualitative Rating		Yes	Yes
103	2021	53	5	https://doi.org/10.1002/jmri.27454	Benlala	21	1.5			Chest		T2 or T2* weighted	UTE								No	Retrospective		Yes	No	No					Yes	No
105	2021	53	5	https://doi.org/10.1002/jmri.27474	Li	90	3			Head and Neck	DCE		T1 weighted		T2 or T2* weighted	T1c					No	Retrospective			Yes	No					Yes	No
107	2021	53	5	https://doi.org/10.1002/jmri.27508	Chen	24	3			Musculoskeletal											No	Retrospective			Yes	Yes			Machine Learning		Yes	No
108	2021	53	5	https://doi.org/10.1002/jmri.27486	Zhang	140	3			Pelvis	T2 or T2* weighted	DWI	DCE								No	Retrospective			Yes	No			Radiomics		Yes	No
110	2021	53	5	https://doi.org/10.1002/jmri.27461	Pennati	20	1.5			Thoracic	T2 or T2* weighted			T1 weighted			Ventilation				No	Retrospective		Yes	No	No			Scoring System		Yes	Yes
111	2021	53	5	https://doi.org/10.1002/jmri.27566	Rodriguez-Soto	131	3			Breast	DWI										No	Retrospective			Yes	No				Qualitative Rating	Yes	Yes
112	2021	53	5	https://doi.org/10.1002/jmri.27492	Moran	28	3			Breast	DWI	DCE									No	Prospective			No	No			Categorization	Qualitative Rating	No	Yes
113	2021	53	6	https://doi.org/10.1002/jmri.27532	Yang	180	1.5	3		Musculoskeletal	T1 weighted	T2 or T2* weighted									Yes	Retrospective			Yes	No		Categorization	Radiomics		Yes	Yes
115	2021	53	6	https://doi.org/10.1002/jmri.27500	Li	94	3			Cardiac		Cine	LGE								No	Retrospective			Yes	No					Yes	No
116	2021	53	6	https://doi.org/10.1002/jmri.27513	Malek	26	1.5			Cardiac	Cine	T1 mapping	T2 or T2* mapping	T2 or T2* weighted	LGE		T1c				No	Retrospective		Yes	Yes	No					Yes	No
118	2021	53	6	https://doi.org/10.1002/jmri.27503	Li	44	3			Head and Neck	MRA	Flow									No	Retrospective			Yes	No					Yes	No
119	2021	53	6	https://doi.org/10.1002/jmri.27515	Dong	1225	1.5	3		Head and Neck	T1 weighted	T2 or T2* weighted		T1c							Yes	Retrospective			No	No				Categorization	No	Yes
121	2021	53	6	https://doi.org/10.1002/jmri.27539	Rajlawot	86	3			Abdomen			T2 or T2* weighted	T1 weighted							No	Retrospective			Yes	No			Categorization		Yes	Yes
122	2021	53	6	https://doi.org/10.1002/jmri.27528	Kim	152	1.5	3		Abdomen	T1 weighted	T2 or T2* weighted		DWI		T1c					Yes	Retrospective			No	No				Categorization	Yes	Yes
123	2021	53	6	https://doi.org/10.1002/jmri.27455	Lu	54	3			Neuro	ASL	MRA	DWI	Susceptibility	FLAIR			Perfusion			No	Retrospective		Yes	Yes	No			Categorization		Yes	Yes
124	2021	53	6	https://doi.org/10.1002/jmri.27464	Au	23	3			Neuro	Susceptibility	T1 weighted									No	Retrospective		Yes	No	Yes					Yes	No
125	2021	53	6	https://doi.org/10.1002/jmri.27483	Kubota	30	1.5			Neuro	FLAIR		DWI								No	Prospective			No	No				Qualitative Rating	No	Yes
126	2021	53	6	https://doi.org/10.1002/jmri.27490	Srinivas	14	3			Neuro	MRA		Flow	T2 or T2* weighted							No	Retrospective			Yes	No					Yes	No
127	2021	53	6	https://doi.org/10.1002/jmri.27487	Hahn	17	1.5			Pediatrics	UTE	T2 or T2* weighted	PD								No	Prospective		Yes	No	No					Yes	No
128	2021	53	6	https://doi.org/10.1002/jmri.27519	Li	35	1.5			Pediatrics	T2 or T2* weighted										No	Retrospective			Yes	No			Scoring System		Yes	Yes
130	2021	53	6	https://doi.org/10.1002/jmri.27491	Lee	240	3			Pelvis	T2 or T2* weighted	DWI	DCE	T1 weighted							No	Retrospective			Yes	No		Spatial Measurements	Categorization		Yes	Yes
131	2021	53	6	https://doi.org/10.1002/jmri.27495	Fang	24	3			Technical		T1 mapping	DCE	T2 or T2* weighted							No	Retrospective			Yes	No			Machine Learning		Yes	No
132	2021	53	6	https://doi.org/10.1002/jmri.27489	Otikovs	13	3			Breast	DCE	DTI	T1 weighted		DWI						No	Prospective			Yes	No			Qualitative Rating		Yes	Yes
133	2021	53	6	https://doi.org/10.1002/jmri.27481	Mori	3	3			Vascular	MRA				UTE						No	Prospective			Yes	No		Scoring System		Machine Learning	Yes	Yes
134	2021	54	1	https://doi.org/10.1002/jmri.27516	Shi	293	3			Head and Neck	MRA	T1c	T1 weighted	T2 or T2* weighted							No	Prospective			Yes	No					Yes	No
135	2021	54	1	https://doi.org/10.1002/jmri.27537	Guo	42	3			Head and Neck	T1 weighted			T2 or T2* weighted		DCE	IVIM				No	Prospective			Yes	No					Yes	No
138	2021	54	1	https://doi.org/10.1002/jmri.27549	Dzyubak	83	1.5			Abdomen		PD									No	Prospective			Yes	Yes			Machine Learning		Yes	No
139	2021	54	1	https://doi.org/10.1002/jmri.27538	Zhang	237	1.5	3		Abdomen	T2 or T2* weighted				DCE	DWI					No	Retrospective			Yes	No				Machine Learning	Yes	No
140	2021	54	1	https://doi.org/10.1002/jmri.27548	Ma	101	3			Musculoskeletal	PD										No	Retrospective		Yes	Yes	No					Yes	No
141	2021	54	1	https://doi.org/10.1002/jmri.27574	Bodden	338	3			Musculoskeletal		T1 weighted			T2 or T2* weighted						Yes	Retrospective		Yes	No	No					Yes	No
142	2021	54	1	https://doi.org/10.1002/jmri.27550	Zhang	33	3			Vascular		T1 weighted	MRA	T1c							No	Prospective			Yes	No			Categorization	Spatial Measurements	Yes	Yes
143	2021	54	1	https://doi.org/10.1002/jmri.27560	Wang	47	3			Vascular		DWI	MRA	ASL							No	Prospective			Yes	No			Scoring System		Yes	Yes
144	2021	54	1	https://doi.org/10.1002/jmri.27469	Li	40	3			Neuro	FMRI		MRA	T1 weighted							No	Prospective			Yes	No					Yes	No
145	2021	54	1	https://doi.org/10.1002/jmri.27498	Zhang	162	3			Neuro	T1 weighted	T2 or T2* weighted	FLAIR	T1c							No	Retrospective		Yes	No	Yes		Radiomics	Machine Learning		Yes	No
147	2021	54	1	https://doi.org/10.1002/jmri.27499	Li	100	3			Neuro		T1 weighted									No	Prospective			No	Yes					Yes	No
148	2021	54	1	https://doi.org/10.1002/jmri.27514	He	46	3			Neuro	T1 weighted	T2 or T2* weighted	FLAIR	T1c	Flow						No	Retrospective		Yes	No	No			Radiomics		Yes	No
149	2021	54	1	https://doi.org/10.1002/jmri.27521	Chen	32	3			Neuro		T1 weighted		FMRI							No	Prospective		Yes	No	No					Yes	No
150	2021	54	1	https://doi.org/10.1002/jmri.27557	Musall	60	3			Breast	DCE			T2 or T2* weighted							No	Prospective		Yes	Yes	No			Spatial Measurements		Yes	No
151	2021	54	1	https://doi.org/10.1002/jmri.27526	Ren	40	1.5			Pediatrics											No	Retrospective			Yes	No					Yes	No
152	2021	54	1	https://doi.org/10.1002/jmri.27504	Lin	54	1.5			Cardiac	Cine										No	Retrospective			No	Yes					Yes	No
154	2021	54	1	https://doi.org/10.1002/jmri.27529	Zhou	66	3			Cardiac		T1 weighted	T1 mapping	Cine							No	Prospective			Yes	No					Yes	No
155	2021	54	1	https://doi.org/10.1002/jmri.27555	Fahmy	191	1.5			Cardiac	LGE		Cine								Yes	Retrospective			Yes	No				Machine Learning	Yes	No
156	2021	54	1	https://doi.org/10.1002/jmri.27527	Glans	40	1.5			Safety	T2 or T2* weighted		T1 weighted								No	Prospective			Yes	No			Qualitative Rating		Yes	Yes
159	2021	54	2	https://doi.org/10.1002/jmri.27534	Pan	21	3			Cardiac	Cine	T2 or T2* weighted	T1 mapping	T2 or T2* mapping							No	Prospective			Yes	No					Yes	No
160	2021	54	2	https://doi.org/10.1002/jmri.27556	Censi	113	1.5			Cardiac	T1 weighted	T1 mapping	LGE								No	Prospective			Yes	No					Yes	No
161	2021	54	2	https://doi.org/10.1002/jmri.27564	Gottwald	32	3			Cardiac	Cine	T1 weighted	Flow								No	Retrospective			Yes	No				Qualitative Rating	Yes	Yes
164	2021	54	2	https://doi.org/10.1002/jmri.27595	Cao	553	3			Technical	T2 or T2* weighted	DWI	DCE								No	Retrospective			Yes	No				Machine Learning	Yes	No
166	2021	54	2	https://doi.org/10.1002/jmri.27579	Jiang	97	3			Musculoskeletal	T1 weighted	T2 or T2* weighted									No	Retrospective			Yes	No			Machine Learning	Radiomics	Yes	No
167	2021	54	2	https://doi.org/10.1002/jmri.27569	Mao	70	1.5			Abdomen	DWI										No	Prospective			Yes	No					Yes	No
169	2021	54	2	https://doi.org/10.1002/jmri.27575	Meng	402	3			Abdomen	T1 weighted	T2 or T2* weighted	DWI	T1c							Yes	Retrospective			Yes	No			Radiomics		Yes	No
171	2021	54	2	https://doi.org/10.1002/jmri.27577	Xue	118	3			Neuro	T1 weighted	DTI		DWI							No	Prospective			No	Yes			Machine Learning		Yes	No
172	2021	54	2	https://doi.org/10.1002/jmri.27561	Shi	58	3			Neuro	T1 weighted	T2 or T2* weighted		MRA	T1c	DWI					No	Prospective			Yes	No		Qualitative Rating	Categorization		Yes	Yes
173	2021	54	2	https://doi.org/10.1002/jmri.27536	Xu	191	1.5	3		Neuro	T1 weighted	T2 or T2* weighted	FLAIR	T1c							No	Retrospective			No	Yes				Radiomics	Yes	No
174	2021	54	2	https://doi.org/10.1002/jmri.27541	Zhang	99	3			Neuro	T2 or T2* weighted		FMRI								No	Retrospective			No	Yes			Qualitative Rating		Yes	Yes
175	2021	54	2	https://doi.org/10.1002/jmri.27563	Toh	84	3	1.5		Neuro	T2 or T2* weighted	T1c	DWI		T1 weighted						No	Retrospective		Yes	Yes	No					Yes	No
176	2021	54	2	https://doi.org/10.1002/jmri.27568	Takao	44	1.5			Neuro	T1 weighted										No	Retrospective			No	Yes			Qualitative Rating		Yes	Yes
177	2021	54	2	https://doi.org/10.1002/jmri.27543	Klimes	13	1.5			Thoracic	Ventilation										No	Prospective			No	Yes					Yes	No
178	2021	54	2	https://doi.org/10.1002/jmri.27655	Suh	110	3			Breast	T2 or T2* weighted		DCE	DWI	T1 weighted						No	Prospective			Yes	No			Categorization		Yes	Yes
179	2021	54	2	https://doi.org/10.1002/jmri.27576	Zhang	567	3			Vascular	T1 weighted	T2 or T2* weighted		MRA							Yes	Prospective			Yes	No		Categorization	Qualitative Rating		Yes	Yes
180	2021	54	2	https://doi.org/10.1002/jmri.27614	Li	288	3			Vascular		T1 weighted	MRA	T1c							No	Prospective			Yes	No		Categorization	Qualitative Rating		Yes	Yes
181	2021	54	3	https://doi.org/10.1002/jmri.27651	Li	351	3			Breast	T1 weighted	DCE									No	Retrospective		Yes	Yes	No			Radiomics		Yes	No
182	2021	54	3	https://doi.org/10.1002/jmri.27590	Tanabe	32	3			Abdomen		DWI									No	Retrospective			No	No				Qualitative Rating	No	Yes
183	2021	54	3	https://doi.org/10.1002/jmri.27584	Tipirneni-Sajja	48	1.5			Abdomen	Susceptibility	T2 or T2* weighted									No	Prospective			Yes	No					Yes	No
187	2021	54	3	https://doi.org/10.1002/jmri.27631	Raczeck	40	3			Vascular	MRA										No	Retrospective			No	No				Qualitative Rating	No	Yes
188	2021	54	3	https://doi.org/10.1002/jmri.27578	Bustamante	117	3	1.5		Vascular	Flow										No	Retrospective			No	Yes			Qualitative Rating		Yes	Yes
189	2021	54	3	https://doi.org/10.1002/jmri.27581	Jang	5	3			Cardiac	Cine		T1 weighted	T2 or T2* weighted		T1 mapping	T2 or T2* mapping				No	Prospective			Yes	No			Radiomics		Yes	No
190	2021	54	3	https://doi.org/10.1002/jmri.27573	Montalt-Tordera	1157	1.5			Cardiac	T1 weighted	MRA									No	Retrospective			Yes	No		Qualitative Rating		Machine Learning	Yes	Yes
191	2021	54	3	https://doi.org/10.1002/jmri.27588	Zhao	109	3			Cardiac	Cine	T1 weighted	LGE		Perfusion						No	Retrospective		Yes	Yes	No			Categorization		Yes	Yes
193	2021	54	3	https://doi.org/10.1002/jmri.27600	Malmgaard-Clausen	65	3			Musculoskeletal	T2 or T2* mapping										No	Prospective			Yes	No					Yes	No
195	2021	54	3	https://doi.org/10.1002/jmri.27633	Wu	778	3	1.5		Head and Neck	T2 or T2* weighted		T1 weighted	T1c							No	Retrospective			Yes	No			Radiomics		Yes	No
196	2021	54	3	https://doi.org/10.1002/jmri.27586	Jambor	21	3			Neuro	FLAIR	T1ρ weighted and mapping		T1 weighted	T2 or T2* weighted						No	Prospective			No	Yes					Yes	No
197	2021	54	3	https://doi.org/10.1002/jmri.27592	Xia	289	3			Neuro	T1 weighted		T1c	T2 or T2* weighted	FLAIR	DWI					No	Retrospective			Yes	No		Radiomics		Machine Learning	Yes	No
199	2021	54	3	https://doi.org/10.1002/jmri.27583	Homsi	96	1.5	3		Neuro	T2 or T2* weighted										No	Retrospective			No	No				Categorization	No	Yes
200	2021	54	3	https://doi.org/10.1002/jmri.27605	Juttukonda	69	3			Neuro		ASL	MRA	DWI	FLAIR	T1 weighted	T2 or T2* weighted				No	Prospective		Yes	No	No					Yes	No
201	2021	54	3	https://doi.org/10.1002/jmri.27615	Mo	78	3			Neuro	T1 weighted	T2 or T2* weighted	FLAIR								No	Retrospective		Yes	No	No					Yes	No
205	2021	54	3	https://doi.org/10.1002/jmri.27623	Feng	46	3			Pelvis	T2 or T2* weighted	DWI									No	Retrospective			Yes	No			Categorization		Yes	Yes
206	2021	54	3	https://doi.org/10.1002/jmri.27625	Rodríguez-Ortega	143	3	1.5		Pelvis	T2 or T2* weighted	DWI	T1 weighted	DCE							No	Retrospective			Yes	No			Machine Learning		Yes	No
211	2021	54	4	https://doi.org/10.1002/jmri.27661	Papadaki	70	1.5			Neuro	T1 weighted	T2 or T2* weighted	FLAIR				PD				No	Prospective			Yes	No					Yes	No
212	2021	54	4	https://doi.org/10.1002/jmri.27641	Kits	172	1.5	3		Neuro		T2 or T2* weighted		FLAIR	DWI						No	Retrospective			No	No			Qualitative Rating	Categorization	No	Yes
213	2021	54	4	https://doi.org/10.1002/jmri.27680	Guan	62	3			Neuro	MRA	Susceptibility									No	Prospective		Yes	No	No					Yes	No
214	2021	54	4	https://doi.org/10.1002/jmri.27657	Xia	55	3			Vascular	T1 weighted	T2 or T2* weighted	DCE								No	Retrospective			Yes	No					Yes	No
218	2021	54	4	https://doi.org/10.1002/jmri.27609	Lu	48	3			Abdomen	ASL	T2 or T2* weighted	T1 weighted								No	Prospective			Yes	No			Qualitative Rating		Yes	Yes
219	2021	54	4	https://doi.org/10.1002/jmri.27611	Colgan	26	1.5	3		Abdomen		T2 or T2* mapping	PD								No	Prospective			Yes	No					Yes	No
220	2021	54	4	https://doi.org/10.1002/jmri.27612	Yoo	235	3			Abdomen		T1 weighted	T2 or T2* weighted	DWI							Yes	Retrospective			No	No			Categorization	Scoring System	No	Yes
222	2021	54	4	https://doi.org/10.1002/jmri.27684	Meng	80	3			Pelvis	T1 weighted	T2 or T2* weighted	CEST		DWI						No	Prospective			Yes	No			Categorization		Yes	No
223	2021	54	4	https://doi.org/10.1002/jmri.27676	Wang	179	1.5	3		Pelvis			DWI	T1 weighted		T2 or T2* weighted	DCE				No	Retrospective			Yes	No			Scoring System	Categorization	Yes	Yes
224	2021	54	4	https://doi.org/10.1002/jmri.27678	Bai	284	3			Pelvis	T2 or T2* weighted		DWI								Yes	Retrospective			Yes	No				Radiomics	Yes	No
225	2021	54	4	https://doi.org/10.1002/jmri.27602	Voges	69	3			Cardiac		MRA	Cine								No	Retrospective			Yes	No			Spatial Measurements		Yes	No
227	2021	54	4	https://doi.org/10.1002/jmri.27608	Singh	113	1.5			Cardiac	LGE		Cine	T1 weighted							No	Retrospective			No	No				Categorization	No	Yes
228	2021	54	4	https://doi.org/10.1002/jmri.27620	Pan	25	1.5			Cardiac		LGE	Perfusion		Cine						No	Prospective		Yes	No	No			Qualitative Rating	Categorization	Yes	Yes
229	2021	54	4	https://doi.org/10.1002/jmri.27781	Franklin	8	3			Breast	ASL				DCE	T2 or T2* weighted	T1 weighted				No	Prospective			Yes	No			Categorization		Yes	Yes
230	2021	54	4	https://doi.org/10.1002/jmri.27659	Xue	43	3			Musculoskeletal	UTE	T1 mapping	T2 or T2* weighted								No	Prospective			No	No			Scoring System	Qualitative Rating	No	Yes
231	2021	54	4	https://doi.org/10.1002/jmri.27637	Liu	89	3			Musculoskeletal		T1 weighted	T2 or T2* weighted								No	Retrospective			Yes	No				Radiomics	Yes	No
232	2021	54	4	https://doi.org/10.1002/jmri.27690	Pan	103	3			Musculoskeletal	T1 weighted	T2 or T2* weighted									No	Retrospective			Yes	No		Categorization		Radiomics	Yes	Yes
234	2021	54	4	https://doi.org/10.1002/jmri.27691	Zhao	44	3			Head and Neck	T1 weighted	FMRI			DWI						No	Prospective			Yes	No					Yes	No
235	2021	54	5	https://doi.org/10.1002/jmri.27796	Xu	20	1.5			Pediatrics		Cine									No	Prospective			Yes	No					Yes	No
237	2021	54	5	https://doi.org/10.1002/jmri.27626	Liu	144	3			Abdomen	Elastography	T1 mapping	DWI		T1 weighted	T2 or T2* weighted		Flow			No	Prospective			Yes	No					Yes	No
238	2021	54	5	https://doi.org/10.1002/jmri.27648	Meng	129	3			Abdomen	T2 or T2* weighted	T1 weighted		DCE							No	Retrospective			Yes	No		Categorization		Radiomics	Yes	Yes
239	2021	54	5	https://doi.org/10.1002/jmri.27650	Shin	281	3			Abdomen	T1 weighted		T2 or T2* weighted	DWI		T1c					No	Retrospective			Yes	No			Categorization		Yes	No
241	2021	54	5	https://doi.org/10.1002/jmri.27692	Hectors	240	3			Pelvis	T2 or T2* weighted		DWI			DCE	T1 weighted				No	Retrospective			Yes	No			Radiomics		Yes	No
242	2021	54	5	https://doi.org/10.1002/jmri.27700	Sobh	32	1.5			Cardiac		Cine									No	Prospective		Yes	No	No					Yes	No
244	2021	54	5	https://doi.org/10.1002/jmri.27729	Dual	27	3			Cardiac		LGE	T1c	T1 mapping	Cine	T1 weighted					No	Prospective			Yes	No					Yes	Yes
246	2021	54	5	https://doi.org/10.1002/jmri.27844	Jiang	60	3			Chest	T1 mapping	DWI		T2 or T2* weighted	T1 weighted						No	Prospective			Yes	No					Yes	Yes
247	2021	54	5	https://doi.org/10.1002/jmri.27761	Huang	164	1.5	3		Head and Neck	T1 weighted	T2 or T2* weighted	T1c								Yes	Retrospective			Yes	No		Machine Learning		Radiomics	Yes	Yes
248	2021	54	5	https://doi.org/10.1002/jmri.27764	Zheng	18	3			Head and Neck	FMRI		FLAIR								No	Prospective			No	Yes					Yes	No
249	2021	54	5	https://doi.org/10.1002/jmri.27746	Triphan	30	1.5			Thoracic	DCE	Perfusion	UTE	T1 mapping	T2 or T2* weighted	T1 weighted					No	Prospective			No	Yes		Scoring System		Categorization	Yes	Yes
250	2021	54	5	https://doi.org/10.1002/jmri.27754	Rizzo	15	1.5			Musculoskeletal		T2 or T2* weighted		T2 or T2* mapping	PD						No	Prospective			Yes	No				Scoring System	Yes	Yes
252	2021	54	5	https://doi.org/10.1002/jmri.27751	Breda	76	3			Musculoskeletal		UTE	T2 or T2* mapping								No	Prospective			Yes	No			Categorization		Yes	Yes
253	2021	54	5	https://doi.org/10.1002/jmri.27741	Jünger	98	1	1.5	3	Neuro	T1 weighted	T2 or T2* weighted	T1c		FLAIR						Yes	Retrospective			Yes	No				Machine Learning	Yes	No
254	2021	54	5	https://doi.org/10.1002/jmri.27682	Serrano-Sosa	87	1.5	3		Neuro	T1 weighted	FMRI									No	Retrospective			No	Yes			Machine Learning		Yes	No
257	2021	54	5	https://doi.org/10.1002/jmri.27731	DeLano	352	1.5	3		Neuro	T1 weighted	T1c		T2 or T2* weighted	FLAIR						No	Retrospective			Yes	No				Qualitative Rating	Yes	Yes
261	2021	54	6	https://doi.org/10.1002/jmri.27769	Zeng	78	3			Musculoskeletal		T2 or T2* weighted	T1 weighted		FMRI						No	Retrospective			Yes	No					Yes	No
263	2021	54	6	https://doi.org/10.1002/jmri.27733	Shaaban	30	1.5			Cardiac		Cine									No	Prospective			Yes	No			Categorization		Yes	No
265	2021	54	6	https://doi.org/10.1002/jmri.27792	Li	105	1.5			Pediatrics			T2 or T2* weighted								No	Retrospective			Yes	No					Yes	No
266	2021	54	6	https://doi.org/10.1002/jmri.27762	You	20	3			Neuro	T1 weighted	T2 or T2* weighted		FMRI							No	Prospective			No	Yes					Yes	No
267	2021	54	6	https://doi.org/10.1002/jmri.27774	Kochsiek	75	3			Neuro	DWI										No	Retrospective			No	Yes					Yes	No
268	2021	54	6	https://doi.org/10.1002/jmri.27740	Lin	30	1.5			Neuro			T1 weighted	FMRI	FLAIR						No	Prospective			No	No					Yes	No
269	2021	54	6	https://doi.org/10.1002/jmri.27763	Champagne	121	3			Neuro	T1 weighted	Susceptibility	FMRI								No	Retrospective		Yes	No	No					Yes	No
271	2021	54	6	https://doi.org/10.1002/jmri.27784	Chen	50	3			Neuro	FMRI										No	Prospective			No	No					Yes	No
272	2021	54	6	https://doi.org/10.1002/jmri.27788	Schmitzer	16	3			Neuro	FLAIR	DTI		MRA	Perfusion						No	Prospective		Yes	No	No					Yes	No
273	2021	54	6	https://doi.org/10.1002/jmri.27565	Han	176	3			Pelvis	DWI		DCE	T2 or T2* weighted							No	Retrospective			Yes	Yes		Scoring System	Radiomics		Yes	Yes
274	2021	54	6	https://doi.org/10.1002/jmri.27775	Higashi	19	3			Abdomen			Cine								No	Retrospective			No	No			Spatial Measurements	Categorization	Yes	Yes
280	2021	54	6	https://doi.org/10.1002/jmri.27771	Sato	86	3			Pelvis	DWI		T2 or T2* weighted								No	Retrospective			Yes	No				Scoring System	Yes	Yes
281	2021	54	6	https://doi.org/10.1002/jmri.27770	Cai	60	3			Pelvis	DWI	T1 weighted		T2 or T2* weighted			PD				No	Prospective			Yes	No					Yes	No
282	2022	55	1	https://doi.org/10.1002/jmri.27793	Zheng	330	3			Pelvis	T2 or T2* weighted		DWI								No	Retrospective			Yes	No			Machine Learning	Radiomics	Yes	No
283	2022	55	1	siehefolgende zeile	Imajo	168	3			Abdomen		T2 or T2* mapping	PD								No	Prospective			Yes	No					Yes	No
283	2022	55	1	https://doi.org/10.1002/jmri.27810	Imajo	202	3			Abdomen		T2 or T2* mapping	PD								No	Retrospective			Yes	No					Yes	No
284	2022	55	1	https://doi.org/10.1002/jmri.27801	Chang	89	1.5			Abdomen	DWI		T2 or T2* weighted	T1c		T1 weighted					No	Prospective			No	No				Qualitative Rating	No	Yes
285	2022	55	1	https://doi.org/10.1002/jmri.27832	Mennecke	29	3			Neuro	FLAIR	T1c	X-nuclei	T1 weighted							No	Prospective			Yes	No			Categorization		Yes	Yes
286	2022	55	1	https://doi.org/10.1002/jmri.27806	Galazzo	58	3			Neuro		T1 weighted		FLAIR		DWI	T2 or T2* weighted				No	Prospective			No	Yes					Yes	No
287	2022	55	1	https://doi.org/10.1002/jmri.27812	Camerucci	30	3			Neuro	T1 weighted	T2 or T2* weighted		DWI	FLAIR		Susceptibility				No	Prospective			No	No				Qualitative Rating	No	Yes
288	2022	55	1	https://doi.org/10.1002/jmri.27823	Amemiya	18	3			Neuro	T1 weighted	ASL		Perfusion							No	Prospective			No	Yes			Qualitative Rating		Yes	Yes
290	2022	55	1	https://doi.org/10.1002/jmri.27802	Desai	74	1.5			Cardiac	MRA		Cine		Flow						No	Retrospective			Yes	No			Categorization		Yes	Yes
293	2022	55	1	https://doi.org/10.1002/jmri.27809	Tao	32	3			Musculoskeletal	T2 or T2* mapping	T1 weighted			T2 or T2* weighted						No	Prospective		Yes	No	No					Yes	No
294	2022	55	1	https://doi.org/10.1002/jmri.27864	Decker	33	1.5	3		Musculoskeletal		MRA	Cine								No	Retrospective			Yes	No			Spatial Measurements		Yes	No
295	2022	55	1	https://doi.org/10.1002/jmri.27794	Yan	47	1.5			Pelvis	T2 or T2* weighted	DWI									No	Prospective			Yes	No			Scoring System		Yes	No
297	2022	55	1	https://doi.org/10.1002/jmri.27807	Cao	73	3			Pelvis	T2 or T2* weighted	DWI	DCE								No	Prospective			No	No				Scoring System	Yes	Yes
298	2022	55	1	https://doi.org/10.1002/jmri.27825	Keerthivasan	12	1.5			Technical		T2 or T2* mapping									No	Prospective			Yes	No			Categorization		Yes	Yes
300	2022	55	2	https://doi.org/10.1002/jmri.27885	Cheng	79	3			Head and Neck		DWI	DCE	T1 weighted							No	Retrospective			Yes	No			Categorization		Yes	Yes
301	2022	55	2	https://doi.org/10.1002/jmri.27813	Cui	38	3			Neuro	FLAIR		DWI	FMRI	T1 weighted						No	Prospective			No	No				Scoring System	Yes	Yes
303	2022	55	2	https://doi.org/10.1002/jmri.27851	Wu	43	3			Neuro	T1 weighted										No	Prospective			No	Yes					Yes	No
304	2022	55	2	https://doi.org/10.1002/jmri.27853	Cai	31	3			Neuro	DWI		T2 or T2* weighted	FMRI	T1 weighted	T2 or T2* mapping	DTI				No	Retrospective			No	Yes					Yes	No
305	2022	55	2	https://doi.org/10.1002/jmri.27811	Perez	543	3	1.5		Pelvis		T2 or T2* weighted		DWI							Yes	Retrospective			Yes	No			Scoring System	Radiomics	Yes	Yes
306	2022	55	2	https://doi.org/10.1002/jmri.27879	Cipollari	312	3			Pelvis		T2 or T2* weighted		DWI	DCE						No	Retrospective			No	No		Machine Learning	Scoring System	Qualitative Rating	Yes	Yes
307	2022	55	2	https://doi.org/10.1002/jmri.27824	Jiang	224	3			Abdomen	T2 or T2* weighted		DWI		T1 weighted						No	Retrospective			No	No				Scoring System	No	Yes
313	2022	55	2	https://doi.org/10.1002/jmri.27859	Li	40	3			Cardiac	T1 mapping	LGE		Cine		T1 weighted	T1c		CEST		No	Prospective			Yes	No			Categorization		Yes	Yes
314	2022	55	2	https://doi.org/10.1002/jmri.27829	Lu	60	3			Cardiac		MRA		Cine							No	Prospective			No	Yes			Qualitative Rating		Yes	Yes
315	2022	55	2	https://doi.org/10.1002/jmri.27887	Arslan	50	1.5			Musculoskeletal	DWI	IVIM			T1 weighted	T2 or T2* weighted					No	Prospective			Yes	No					Yes	No
316	2022	55	2	https://doi.org/10.1002/jmri.27860	Shi	63	3			Musculoskeletal	T1 weighted		T2 or T2* weighted	PD							No	Retrospective			No	No			Spatial Measurements	Scoring System	Yes	Yes
317	2022	55	3	https://doi.org/10.1002/jmri.27910	Bian	154	3			Breast	T2 or T2* weighted		DWI			DCE	T1 weighted				No	Retrospective			Yes	No			Radiomics		Yes	No
318	2022	55	3	https://doi.org/10.1002/jmri.27846	Zhao	184	1.5			Abdomen	DCE										No	Retrospective			Yes	No		Radiomics		Categorization	Yes	Yes
319	2022	55	3	https://doi.org/10.1002/jmri.27871	Bian	114	3			Abdomen	T2 or T2* weighted	T1 weighted									No	Retrospective			Yes	No			Radiomics	Categorization	Yes	Yes
320	2022	55	3	https://doi.org/10.1002/jmri.27833	Reiter	20	1.5			Abdomen		Elastography									No	Prospective			Yes	No			Categorization		Yes	Yes
321	2022	55	3	https://doi.org/10.1002/jmri.28048	Shi	251	3			Abdomen	T1 weighted	T2 or T2* weighted	T1c								Yes	Retrospective			Yes	No			Radiomics		Yes	No
322	2022	55	3	https://doi.org/10.1002/jmri.27895	Maier	21	3			Technical	DWI		T2 or T2* weighted	DCE							No	Retrospective			Yes	No					Yes	Yes
325	2022	55	3	https://doi.org/10.1002/jmri.27870	Bartoszek	19	1.5			Cardiac		Cine	T1 mapping	T2 or T2* mapping	T2 or T2* weighted		LGE				No	Retrospective		Yes	No	No			Categorization		Yes	Yes
328	2022	55	3	https://doi.org/10.1002/jmri.27884	Xiong	44	3			Neuro	FLAIR	T1 weighted	DWI		DTI						No	Prospective			No	Yes					Yes	No
329	2022	55	3	https://doi.org/10.1002/jmri.27894	Zhang	48	3			Neuro		DWI			T1 weighted	T2 or T2* weighted					No	Retrospective			No	Yes			Categorization		Yes	Yes
330	2022	55	3	https://doi.org/10.1002/jmri.27903	Xiong	57	3			Vascular	MRA	ASL			PD						No	Prospective		Yes	No	No					Yes	No
331	2022	55	4	https://doi.org/10.1002/jmri.27909	Xiang	160	3			Head and Neck		T1 weighted	T2 or T2* weighted	FLAIR			DWI				No	Retrospective			No	No				Machine Learning	Yes	No
333	2022	55	4	https://doi.org/10.1002/jmri.27873	Chen	108	3			Cardiac		LGE	Cine	T2 or T2* weighted							No	Retrospective		Yes	Yes	No					Yes	No
334	2022	55	4	https://doi.org/10.1002/jmri.27905	Blanken	8	3			Cardiac		Flow		Cine							No	Prospective		Yes	No	No			Qualitative Rating		Yes	Yes
336	2022	55	4	https://doi.org/10.1002/jmri.27927	Zhang	98	3			Neuro		DTI	Susceptibility								No	Prospective			No	Yes					Yes	No
337	2022	55	4	https://doi.org/10.1002/jmri.27929	Takao	62	3			Neuro	T1 weighted										No	Retrospective			No	Yes				Qualitative Rating	Yes	Yes
339	2022	55	4	https://doi.org/10.1002/jmri.27911	Li	48	3			Neuro			DWI		FLAIR	T2 or T2* weighted	DTI				No	Prospective			No	Yes					Yes	No
340	2022	55	4	https://doi.org/10.1002/jmri.27936	Sekar	53	3			Neuro		DWI	Susceptibility	FLAIR	T1 weighted	T2 or T2* weighted	FMRI				No	Prospective			No	Yes					Yes	No
342	2022	55	4	https://doi.org/10.1002/jmri.27934	Sun	56	3			Musculoskeletal	DWI			T1 weighted				T2 or T2* weighted			No	Retrospective			Yes	No					Yes	No
343	2022	55	4	https://doi.org/10.1002/jmri.27841	Kim	226	3			Abdomen		T2 or T2* weighted	DWI								No	Retrospective			No	No			Spatial Measurements	Scoring System	Yes	Yes
344	2022	55	4	https://doi.org/10.1002/jmri.27866	Tanabe	221	3			Abdomen		T2 or T2* weighted									No	Retrospective			No	No			Qualitative Rating	Categorization	No	Yes
345	2022	55	4	https://doi.org/10.1002/jmri.27888	Alhummiany	25	3			Abdomen	DCE	ASL	Flow		PD						No	Prospective			Yes	No					Yes	No
346	2022	55	4	https://doi.org/10.1002/jmri.27900	Xu	217	3			Abdomen	DWI		T2 or T2* weighted								No	Retrospective			Yes	No		Radiomics		Machine Learning	Yes	No
347	2022	55	4	https://doi.org/10.1002/jmri.27890	Good	52	3			Vascular		T2 or T2* mapping		T1 weighted	PD						No	Prospective		Yes	Yes	No					Yes	No
348	2022	55	5	https://doi.org/10.1002/jmri.27977	Fang	95	3			Chest		T2 or T2* weighted		IVIM	CEST						No	Prospective			Yes	No					Yes	No
350	2022	55	5	https://doi.org/10.1002/jmri.27921	Rohani	29	1.5			Abdomen	T2 or T2* mapping										No	Retrospective			Yes	No					Yes	No
351	2022	55	5	https://doi.org/10.1002/jmri.27928	Doyle	47	1.5	3		Abdomen		T2 or T2* mapping									No	Prospective			Yes	No					Yes	No
353	2022	55	5	https://doi.org/10.1002/jmri.27935	Sone	205	3			Vascular	T1 mapping	Perfusion	DCE	T1 weighted	T2 or T2* weighted						No	Prospective			Yes	No			Categorization		Yes	Yes
354	2022	55	5	https://doi.org/10.1002/jmri.27881	Emrich	48	1.5	3		Cardiac		Cine	T2 or T2* mapping	Flow							No	Retrospective			Yes	No					Yes	No
355	2022	55	5	https://doi.org/10.1002/jmri.27931	Shen	159	3			Cardiac		Cine									No	Retrospective			Yes	Yes					Yes	No
356	2022	55	5	https://doi.org/10.1002/jmri.27791	Gong	54	3			Cardiac	Cine		LGE	T1 mapping	T1c						No	Prospective			Yes	No			Qualitative Rating		Yes	Yes
357	2022	55	5	https://doi.org/10.1002/jmri.27930	Wan	156	3			Head and Neck	T1 weighted	T2 or T2* weighted		T1c							No	Retrospective			Yes	No			Radiomics		Yes	No
358	2022	55	5	https://doi.org/10.1002/jmri.27939	Tang	27	3	7		Head and Neck	T1 weighted	T2 or T2* weighted		DCE	T1c						No	Prospective			No	No				Qualitative Rating	No	Yes
359	2022	55	5	https://doi.org/10.1002/jmri.27955	Sun	833	3			Breast	DCE	T1 weighted									No	Retrospective			Yes	No		Categorization		Machine Learning	Yes	Yes
360	2022	55	5	https://doi.org/10.1002/jmri.27959	Li	105	3			Musculoskeletal			T1 weighted	T2 or T2* weighted	T2 or T2* mapping						No	Prospective			Yes	No				Categorization	Yes	Yes
361	2022	55	5	https://doi.org/10.1002/jmri.27965	Lin	26	3			Neuro		T1 weighted	ASL	Flow							No	Prospective			Yes	Yes					Yes	No
362	2022	55	5	https://doi.org/10.1002/jmri.27937	Valsasina	28	1.5			Neuro	T1 weighted										No	Retrospective		Yes	No	No					Yes	No
362	2022	55	5	siehe folgende Zeile	Valsasina	63	3			Neuro	T1 weighted										Yes	Retrospective		Yes	No	No					Yes	No
364	2022	55	6	https://doi.org/10.1002/jmri.27993	Zhang	208	3			Breast	T1 weighted	DCE									No	Retrospective			Yes	No			Categorization		Yes	Yes
365	2022	55	6	https://doi.org/10.1002/jmri.27978	Perslev	253	0.18	1	1.5	Musculoskeletal		T1 weighted									Yes	Retrospective			Yes	Yes			Machine Learning		Yes	No
366	2022	55	6	https://doi.org/10.1002/jmri.27995	Fujiwara	136	3	1.5		Pediatrics	Flow										No	Retrospective			Yes	Yes					Yes	No
367	2022	55	6	https://doi.org/10.1002/jmri.27981	Vermersch	123	3			Chest		T1 weighted		DWI	DCE						No	Retrospective			Yes	No		Categorization		Qualitative Rating	Yes	Yes
368	2022	55	6	https://doi.org/10.1002/jmri.28165	Zanette	10	3			Chest	T1 weighted	T2 or T2* weighted		UTE	Flow	Ventilation	Perfusion				No	Prospective			No	Yes			Qualitative Rating	Scoring System	Yes	Yes
370	2022	55	6	https://doi.org/10.1002/jmri.27996	Amemiya	12	3			Neuro	T1 weighted	ASL		Perfusion							No	Prospective			No	Yes					Yes	No
371	2022	55	6	https://doi.org/10.1002/jmri.27992	Park	109	3			Pelvis	T2 or T2* weighted			DWI	DCE						No	Retrospective			Yes	No		Machine Learning		Qualitative Rating	Yes	Yes
372	2022	55	6	https://doi.org/10.1002/jmri.27983	McGarry	33	3			Pelvis	DWI	T2 or T2* weighted	IVIM								No	Prospective			Yes	No			Categorization		Yes	Yes
375	2022	55	6	https://doi.org/10.1002/jmri.27989	Arts	38	3	7		Vascular	T1 weighted	FLAIR		Cine	Flow						No	Retrospective		Yes	No	Yes			Qualitative Rating		Yes	Yes
377	2022	55	6	https://doi.org/10.1002/jmri.27932	Kucukseymen	203	1.5			Cardiac		Cine									No	Retrospective			Yes	No				Machine Learning	Yes	No
378	2022	55	6	https://doi.org/10.1002/jmri.27942	Zhang	57	3			Cardiac		Cine	LGE								No	Retrospective			Yes	No					Yes	No
379	2022	55	6	https://doi.org/10.1002/jmri.27945	Ferrari	10	1.5			Cardiac		Flow	Cine								No	Retrospective			No	Yes					Yes	No
380	2022	55	6	https://doi.org/10.1002/jmri.27950	Campbell-Washburn	40	1.5	0.55		Abdomen	T2 or T2* mapping										No	Prospective			Yes	No					Yes	No
382	2022	55	6	https://doi.org/10.1002/jmri.27962	Hwang	418	1.5	3		Abdomen	T1 weighted	T2 or T2* weighted		DWI	DCE						Yes	Retrospective			No	No				Categorization	No	Yes
383	2022	55	6	https://doi.org/10.1002/jmri.27976	Ballard	264	1.5			Abdomen	Elastography		T2 or T2* weighted		T1 weighted						No	Retrospective			Yes	No					Yes	No
384	2022	56	1	https://doi.org/10.1002/jmri.28010	Huang	78	3			Thoracic	DWI		T2 or T2* weighted	T1 weighted							No	Prospective			Yes	No					Yes	No
385	2022	56	1	https://doi.org/10.1002/jmri.28021	Fadli	68	1.5			Musculoskeletal		T1 weighted	T2 or T2* weighted	T1c							No	Retrospective			Yes	No			Radiomics	Categorization	Yes	Yes
386	2022	56	1	https://doi.org/10.1002/jmri.28025	Zhao	304	3			Musculoskeletal	T1 weighted	T2 or T2* weighted	DWI	T1c							No	Retrospective			No	No				Machine Learning	No	Yes
387	2022	56	1	https://doi.org/10.1002/jmri.27999	Kang	383	3			Breast				DWI	DCE						No	Retrospective			Yes	No					Yes	No
391	2022	56	1	https://doi.org/10.1002/jmri.28003	Hottat	402	1.5	3		Pelvis	DCE	DWI				T1 weighted		T1c	T2 or T2* weighted		No	Prospective			Yes	No				Qualitative Rating	Yes	Yes
392	2022	56	1	https://doi.org/10.1002/jmri.28008	Jiang	501	3	1.5		Pelvis		DWI	T2 or T2* weighted	T1 weighted	T1c						Yes	Retrospective			No	No				Categorization	No	Yes
394	2022	56	1	https://doi.org/10.1002/jmri.28019	Wang	236	1.5			Head and Neck	T2 or T2* weighted										No	Retrospective			Yes	No			Radiomics		Yes	No
395	2022	56	1	https://doi.org/10.1002/jmri.28018	Liu	18	3			Head and Neck	DTI	T1 weighted	T2 or T2* weighted	DWI							No	Prospective			Yes	No					Yes	No
397	2022	56	1	https://doi.org/10.1002/jmri.27967	Cerne	45	1.5			Cardiac	Flow		Cine								No	Prospective			Yes	No					Yes	No
398	2022	56	1	https://doi.org/10.1002/jmri.28000	Shi	154	3			Cardiac											No	Retrospective		Yes	No	No					Yes	No
399	2022	56	1	https://doi.org/10.1002/jmri.28004	Wang	516	3			Neuro	T1 weighted		T2 or T2* weighted	FLAIR	DWI	Susceptibility	MRA				No	Retrospective			No	No				Categorization	No	Yes
400	2022	56	1	https://doi.org/10.1002/jmri.28009	Khlif	92	3			Neuro	T1 weighted	FLAIR		T2 or T2* weighted							No	Prospective			No	Yes					Yes	No
401	2022	56	1	https://doi.org/10.1002/jmri.28017	Sun	168	3			Neuro	DTI		FMRI	T1 weighted							No	Retrospective			No	Yes					Yes	No
402	2022	56	1	https://doi.org/10.1002/jmri.28031	Si	18	3			Neuro		FMRI									No	Retrospective			No	No					Yes	No
403	2022	56	1	https://doi.org/10.1002/jmri.28013	Guo	180	3			Neuro	FLAIR	T1 weighted			CEST						No	Prospective			Yes	No				Categorization	Yes	Yes
405	2022	56	2	https://doi.org/10.1002/jmri.28040	Alsaqal	68	3			Abdomen			T2 or T2* mapping	T1 mapping	PD	Elastography	DWI	T1 weighted			No	Prospective			Yes	No					Yes	No
407	2022	56	2	https://doi.org/10.1002/jmri.28064	Meng	106	3			Abdomen	T2 or T2* weighted		DWI	DCE	T1 weighted						No	Retrospective			Yes	No			Scoring System		Yes	Yes
408	2022	56	2	https://doi.org/10.1002/jmri.28056	Jiang	224	3			Abdomen	T2 or T2* weighted		DWI			T1 weighted					No	Retrospective			No	No				Categorization	No	Yes
409	2022	56	2	https://doi.org/10.1002/jmri.28061	Klingebiel	44	3			Abdomen	T2 or T2* mapping			DWI							No	Retrospective			Yes	No					Yes	No
414	2022	56	2	https://doi.org/10.1002/jmri.27789	Gavara	1013	1.5			Cardiac		Cine	LGE								Yes	Prospective			Yes	No					Yes	No
416	2022	56	2	https://doi.org/10.1002/jmri.28043	Qin	60	3			Neuro	PD	T1 weighted	FLAIR		Susceptibility						No	Retrospective			Yes	No					Yes	No
417	2022	56	2	https://doi.org/10.1002/jmri.28066	Baas	7	3			Neuro			T2 or T2* weighted		T1 weighted		Flow				No	Prospective			Yes	No					Yes	No
418	2022	56	2	https://doi.org/10.1002/jmri.28062	Tuijl	17	7			Neuro			Flow								No	Retrospective		Yes	No	No					Yes	No
419	2022	56	2	https://doi.org/10.1002/jmri.28023	Kim	12	3			Head and Neck	T2 or T2* weighted	DCE	DWI	FMRI		T1 weighted				T2 or T2* mapping	No	Prospective		Yes	No	No					Yes	No
420	2022	56	2	https://doi.org/10.1002/jmri.28047	Liao	286	1.5			Head and Neck	T2 or T2* weighted	T1 weighted	T1c								No	Retrospective			Yes	No		Machine Learning	Radiomics		Yes	No
421	2022	56	2	https://doi.org/10.1002/jmri.28033	Zhu	472	3			Pelvis	DWI										No	Retrospective			Yes	No				Machine Learning	Yes	No
423	2022	56	2	https://doi.org/10.1002/jmri.28051	Tang	148	1.5			Technical	T2 or T2* weighted		DWI								No	Retrospective			Yes	No			Radiomics		Yes	No
425	2022	56	2	https://doi.org/10.1002/jmri.28016	Pöhler	21	1.5			Thoracic	Perfusion										No	Prospective			No	Yes					Yes	No
427	2022	56	2	https://doi.org/10.1002/jmri.28069	Ni	1016	3			Musculoskeletal		PD									No	Retrospective			Yes	No		Categorization	Machine Learning		Yes	Yes
428	2022	56	3	https://doi.org/10.1002/jmri.28068	Jia	126	3			Pelvis	T2 or T2* weighted		DWI	IVIM							No	Retrospective			Yes	No			Radiomics		Yes	No
429	2022	56	3	https://doi.org/10.1002/jmri.28093	Boss	29	3			Pelvis	DWI		DCE	T1 weighted	T2 or T2* weighted						Yes	Prospective			Yes	No		Categorization		Qualitative Rating	Yes	Yes
431	2022	56	3	https://doi.org/10.1002/jmri.28065	Zhong	151	3			Breast		T1 weighted	T2 or T2* weighted	DWI	DCE						No	Retrospective			Yes	No					Yes	No
432	2022	56	3	https://doi.org/10.1002/jmri.28082	Wang	348	1.5			Breast	T1 weighted	T2 or T2* weighted		DWI							No	Retrospective			Yes	No			Machine Learning		No	Yes
434	2022	56	3	https://doi.org/10.1002/jmri.28059	Yamaguchi	130	1.5	3		Abdomen	T1 weighted	T2 or T2* weighted			DWI	DCE					No	Retrospective			No	No				Scoring System	Yes	Yes
435	2022	56	3	https://doi.org/10.1002/jmri.28071	Yang	163	3	1.5		Abdomen	T1 weighted	T2 or T2* weighted		DWI							No	Retrospective			Yes	No		Scoring System		Radiomics	Yes	Yes
436	2022	56	3	https://doi.org/10.1002/jmri.28078	Pednekar	11	1.5			Abdomen	Elastography		T2 or T2* mapping		PD						No	Retrospective			Yes	No					Yes	No
437	2022	56	3	https://doi.org/10.1002/jmri.28015	Ben-Arzi	35	3			Cardiac			Flow	Cine		LGE		T1 mapping			No	Prospective			No	Yes			Categorization		Yes	Yes
438	2022	56	3	https://doi.org/10.1002/jmri.28070	Wu	115	3			Cardiac	Cine	T1c	T1 mapping	T2 or T2* mapping			T2 or T2* weighted		LGE		No	Prospective			Yes	No			Radiomics		Yes	No
439	2022	56	3	https://doi.org/10.1002/jmri.28101	Wen	186	3			Cardiac	LGE		Cine								No	Retrospective			Yes	No			Categorization		Yes	Yes
440	2022	56	3	https://doi.org/10.1002/jmri.28053	Yang	148	3			Cardiac		Cine									No	Prospective		Yes	No	No			Qualitative Rating		Yes	Yes
445	2022	56	3	https://doi.org/10.1002/jmri.28088	Hu	110	3			Head and Neck	T2 or T2* weighted										No	Retrospective			Yes	No			Radiomics		Yes	No
447	2022	56	3	https://doi.org/10.1002/jmri.28107	Buren	118	3			Neuro		FLAIR	DWI	T1 weighted	T2 or T2* weighted						No	Prospective			No	No			Spatial Measurements	Categorization	Yes	Yes
449	2022	56	3	https://doi.org/10.1002/jmri.28092	Li	69	3			Neuro	T1 weighted	T2 or T2* weighted		FLAIR	Susceptibility	DWI					No	Prospective		Yes	Yes	No					Yes	No
451	2022	56	3	https://doi.org/10.1002/jmri.28122	Amemiya	32	3			Vascular		MRA	T1 weighted								No	Prospective			No	No			Qualitative Rating		Yes	Yes
452	2022	56	3	https://doi.org/10.1002/jmri.28087	Guo	11	3			Vascular	T1 weighted	PD		MRA	T1c						No	Retrospective		Yes	Yes	No			Qualitative Rating		Yes	Yes
453	2022	56	4	https://doi.org/10.1002/jmri.28156	Waddle	31	3			Vascular	T2 or T2* weighted		T1 weighted		DWI	FLAIR	FMRI		MRA		No	Prospective			Yes	No			Scoring System	Categorization	Yes	Yes
455	2022	56	4	https://doi.org/10.1002/jmri.28097	Zhang	1	3	5		Abdomen			DWI								No	Prospective			Yes	No				Qualitative Rating	Yes	Yes
457	2022	56	4	https://doi.org/10.1002/jmri.28126	Gao	519	1.5	3		Abdomen	T2 or T2* weighted		DWI		DCE	T1 weighted					Yes	Retrospective			Yes	No			Machine Learning		Yes	No
460	2022	56	4	https://doi.org/10.1002/jmri.28111	Eskreis-Winkler	5224	3	1.5		Breast	T1 weighted	DCE									No	Retrospective			Yes	No			Categorization	Machine Learning	Yes	Yes
461	2022	56	4	https://doi.org/10.1002/jmri.28113	Almutlaq	37	1.5			Breast	T1 weighted			DWI		T2 or T2* weighted	DCE		IVIM		No	Prospective			Yes	No					Yes	No
463	2022	56	4	https://doi.org/10.1002/jmri.28125	Tan	30	3			Musculoskeletal	T2 or T2* mapping		DWI			PD	T2 or T2* weighted	DTI	T1 mapping		No	Prospective			Yes	No			Scoring System		Yes	Yes
464	2022	56	4	https://doi.org/10.1002/jmri.28135	Meng	99	3			Chest	DWI		T1 weighted		T2 or T2* weighted	CEST					No	Prospective			Yes	No					Yes	No
465	2022	56	4	https://doi.org/10.1002/jmri.28108	Wan	153	3			Pelvis		T2 or T2* weighted		DWI							No	Retrospective			Yes	No		Radiomics		Scoring System	Yes	Yes
466	2022	56	4	https://doi.org/10.1002/jmri.28164	Chen	150	1.5			Pelvis	T1 weighted		T2 or T2* weighted								No	Prospective			No	No			Machine Learning	Spatial Measurements	Yes	No
467	2022	56	4	https://doi.org/10.1002/jmri.28076	Riva	20	1.5			Cardiac		Cine	Flow								No	Prospective		Yes	No	No			Categorization		Yes	Yes
468	2022	56	4	https://doi.org/10.1002/jmri.28063	Das	50	3			Cardiac	T1 weighted	T2 or T2* mapping	DTI		Cine		T1 mapping		LGE	DWI	No	Prospective			Yes	No					Yes	No
469	2022	56	4	https://doi.org/10.1002/jmri.28081	Zhou	113	3			Cardiac		Cine	T1 mapping	T2 or T2* weighted							No	Prospective			Yes	No				Qualitative Rating	Yes	Yes
471	2022	56	4	https://doi.org/10.1002/jmri.28136	Willmering	67	3			Pediatrics	X-nuclei	Ventilation									No	Prospective			Yes	No					Yes	Yes
472	2022	56	4	https://doi.org/10.1002/jmri.28112	Li	2485	3			Head and Neck	T2 or T2* weighted										No	Retrospective			Yes	No			Machine Learning		Yes	No
473	2022	56	4	https://doi.org/10.1002/jmri.28132	Li	40	3			Neuro	T1 weighted	T2 or T2* weighted	DWI	Susceptibility	Perfusion				T1c		No	Retrospective			Yes	No				Scoring System	Yes	Yes
476	2022	56	4	https://doi.org/10.1002/jmri.28170	Zhang	93	3			Neuro		DWI	T1 weighted	Flow	Susceptibility						No	Retrospective			Yes	No		Qualitative Rating	Categorization		Yes	Yes
478	2022	56	5	https://doi.org/10.1002/jmri.28204	Guo	140	3			Head and Neck	T2 or T2* weighted			DWI		T1 weighted	CEST				No	Prospective			Yes	No			Categorization		Yes	Yes
480	2022	56	5	https://doi.org/10.1002/jmri.28150	Pistel	104	3			Breast	DWI	DCE				T1 weighted					No	Retrospective			Yes	No					Yes	Yes
482	2022	56	5	https://doi.org/10.1002/jmri.28175	Wang	7	3			Vascular	DCE										No	Prospective			No	No				Categorization	Yes	Yes
484	2022	56	5	https://doi.org/10.1002/jmri.28100	Skoda	45	1.5			Cardiac	LGE										No	Prospective			Yes	No			Qualitative Rating		Yes	Yes
485	2022	56	5	https://doi.org/10.1002/jmri.28121	Huang	161	3			Cardiac			Cine	Perfusion							No	Retrospective			Yes	No					Yes	No
486	2022	56	5	https://doi.org/10.1002/jmri.28143	Mousseaux	35	1.5			Cardiac	Cine		LGE	T1 weighted	Flow						No	Prospective		Yes	No	No				Categorization	Yes	Yes
488	2022	56	5	https://doi.org/10.1002/jmri.28142	Alver	103	1.5			Abdomen	T2 or T2* weighted		T1 weighted		DWI	DCE					No	Retrospective			No	No			Spatial Measurements	Categorization	Yes	Yes
489	2022	56	5	https://doi.org/10.1002/jmri.28154	Hanniman	49	3			Abdomen	DWI			Elastography							No	Prospective			Yes	No					Yes	No
490	2022	56	5	https://doi.org/10.1002/jmri.28157	Tian	196	3			Abdomen	T2 or T2* weighted	T1 weighted		T1c							Yes	Retrospective			Yes	No		Categorization	Radiomics		Yes	Yes
491	2022	56	5	https://doi.org/10.1002/jmri.28152	Eddy	45	3			Chest	X-nuclei										No	Retrospective		Yes	No	No					Yes	No
492	2022	56	5	https://doi.org/10.1002/jmri.28198	Shen	19	3			Thoracic	DCE	T1 weighted	T2 or T2* weighted		DWI		T1c				No	Retrospective			Yes	No					Yes	No
495	2022	56	5	https://doi.org/10.1002/jmri.28114	You	377	3			Neuro	MRA	UTE									No	Retrospective			Yes	No			Qualitative Rating	Machine Learning	Yes	Yes
496	2022	56	5	https://doi.org/10.1002/jmri.28326	Wang	46	3			Neuro		Susceptibility									No	Prospective			No	No				Categorization	Yes	Yes
498	2022	56	5	https://doi.org/10.1002/jmri.28185	Park	24	3			Neuro	DWI		DTI	T1 weighted							No	Prospective			Yes	No					Yes	No
500	2022	56	5	https://doi.org/10.1002/jmri.28091	Kruk	40	1.5	3		Musculoskeletal	DWI			T1 weighted							No	Prospective			Yes	No					Yes	No
501	2022	56	5	https://doi.org/10.1002/jmri.28110	Hahn	14	3			Musculoskeletal		T1 weighted	UTE								No	Retrospective			No	No				Categorization	No	Yes
502	2022	56	5	https://doi.org/10.1002/jmri.28123	Miyazaki	2	3			Musculoskeletal	Perfusion		T2 or T2* weighted	ASL							No	Prospective			Yes	No					Yes	No
503	2022	56	5	https://doi.org/10.1002/jmri.28145	Sollmann	84	3			Musculoskeletal	T1 weighted		T2 or T2* mapping								No	Prospective			Yes	No			Categorization		Yes	Yes
504	2022	56	6	https://doi.org/10.1002/jmri.28298	Himoto	13	1.5			Pelvis		T2 or T2* mapping									No	Retrospective			Yes	No			Qualitative Rating		Yes	Yes
505	2022	56	6	https://doi.org/10.1002/jmri.28237	Liu	376	3			Pelvis		T2 or T2* weighted		DWI							No	Retrospective			Yes	No		Machine Learning		Categorization	Yes	Yes
506	2022	56	6	https://doi.org/10.1002/jmri.28159	Dona	285	1.5			Cardiac	T1 mapping	LGE									No	Prospective			Yes	No					Yes	No
507	2022	56	6	https://doi.org/10.1002/jmri.28163	Palau	6229	1.5			Cardiac	Cine		Perfusion	LGE							No	Retrospective			Yes	No			Categorization		Yes	Yes
508	2022	56	6	https://doi.org/10.1002/jmri.28199	Ferreira	547	3			Cardiac	DWI		DTI	LGE							Yes	Retrospective		Yes	No	No			Machine Learning		Yes	No
509	2022	56	6	https://doi.org/10.1002/jmri.28180	Milidonis	16	3			Cardiac	PD	Perfusion									No	Retrospective			No	Yes					Yes	No
511	2022	56	6	https://doi.org/10.1002/jmri.28160	Yang	540	1.5			Musculoskeletal	T2 or T2* weighted	T1 weighted									No	Retrospective			Yes	Yes			Radiomics		Yes	No
512	2022	56	6	https://doi.org/10.1002/jmri.28167	Tang	122	3			Musculoskeletal	T1 weighted	T2 or T2* weighted									No	Retrospective			Yes	No			Radiomics		Yes	No
513	2022	56	6	https://doi.org/10.1002/jmri.28189	Yoon	30	3			Abdomen	T2 or T2* weighted	DWI	T1 weighted		DCE						No	Prospective			No	No			Scoring System	Qualitative Rating	Yes	Yes
514	2022	56	6	https://doi.org/10.1002/jmri.28158	Song	10	3			Abdomen	Elastography	T1 weighted	T2 or T2* weighted								No	Prospective			Yes	No				Qualitative Rating	Yes	Yes
515	2022	56	6	https://doi.org/10.1002/jmri.28208	Kim	210	3			Abdomen	T1 weighted										Yes	Retrospective		Yes	No	No			Categorization		Yes	No
519	2022	56	6	https://doi.org/10.1002/jmri.28211	Guo	62	3			Neuro	DWI		FLAIR	T2 or T2* weighted	T1 weighted		DTI	CEST			No	Prospective			Yes	No					Yes	No
520	2022	56	6	https://doi.org/10.1002/jmri.28172	Bergamino	12	3			Neuro	DWI	IVIM									No	Prospective			No	No					Yes	No
521	2022	56	6	https://doi.org/10.1002/jmri.28194	Yeh	25	3			Neuro	T2 or T2* weighted		FMRI	T1 weighted				T1c	FLAIR		No	Retrospective			No	Yes					Yes	No
523	2022	56	6	https://doi.org/10.1002/jmri.28274	Chartrand	530	1.5	3		Neuro	T1 weighted	T1c									No	Retrospective			Yes	No			Machine Learning		Yes	No
524	2022	56	6	https://doi.org/10.1002/jmri.28219	Musall	108	3			Breast	DWI		DCE	T2 or T2* weighted							No	Prospective		Yes	No	No					Yes	No
526	2020	51	1	https://doi.org/10.1002/jmri.26760	Mori	576	3			Abdomen	T1 weighted	Elastography	T2 or T2* weighted		DWI		DCE				No	Retrospective			Yes	No					Yes	No
527	2020	51	1	https://doi.org/10.1002/jmri.26768	Kim	600	3			Abdomen	T1 weighted	T2 or T2* weighted	DWI	DCE							No	Retrospective			Yes	No				Categorization	Yes	Yes
529	2020	51	1	https://doi.org/10.1002/jmri.26788	Barrett	80	3			Abdomen	X-nuclei		T2 or T2* weighted								No	Prospective			Yes	No					Yes	No
530	2020	51	1	https://doi.org/10.1002/jmri.26841	Bakermans	15	3			Vascular	T2 or T2* mapping										No	Prospective			Yes	No					Yes	No
532	2020	51	1	https://doi.org/10.1002/jmri.26840	Park	221	3			Pelvis	T2 or T2* weighted	DWI	DCE	T1 weighted							No	Retrospective			Yes	No					Yes	No
533	2020	51	1	https://doi.org/10.1002/jmri.26868	Zhang	13	3			Pelvis		T2 or T2* weighted		DTI	T1 weighted						No	Prospective			Yes	No					Yes	No
535	2020	51	1	https://doi.org/10.1002/jmri.26816	Rehnitz	10	3			Musculoskeletal	T1 weighted		PD								No	Prospective			Yes	No			Qualitative Rating		Yes	Yes
536	2020	51	1	https://doi.org/10.1002/jmri.26818	Wang	91	1.5			Musculoskeletal	T2 or T2* weighted	T1 weighted									No	Retrospective			Yes	No		Categorization		Radiomics	Yes	Yes
537	2020	51	1	https://doi.org/10.1002/jmri.26838	Honda	75	3			Breast	DCE										No	Retrospective			Yes	No			Categorization		Yes	No
538	2020	51	1	https://doi.org/10.1002/jmri.26766	Grovik	156	1.5	3		Neuro	T1 weighted	T1c	FLAIR								No	Retrospective			Yes	No			Machine Learning		Yes	No
539	2020	51	1	https://doi.org/10.1002/jmri.26773	Ishii	13	3			Neuro				Flow	T1 weighted						No	Prospective		Yes	No	No					Yes	No
540	2020	51	1	https://doi.org/10.1002/jmri.26778	Liu	71	3			Neuro	DWI	MRA	T2 or T2* weighted		Susceptibility	Perfusion					No	Retrospective			Yes	No			Categorization	Spatial Measurements	Yes	Yes
541	2020	51	1	https://doi.org/10.1002/jmri.26782	Schuchardt	28	3			Neuro	Flow	Cine									No	Prospective			No	Yes					Yes	No
543	2020	51	1	https://doi.org/10.1002/jmri.26786	Bhattacharjee	64	3			Neuro	T2 or T2* weighted	T1 weighted	FLAIR	DWI	Susceptibility		Perfusion	T2 or T2* mapping			No	Retrospective			Yes	No					Yes	No
545	2020	51	1	https://doi.org/10.1002/jmri.26800	Tang	66	3	1.5		Neuro	T1 weighted	T2 or T2* weighted	FLAIR	T1c							No	Retrospective			Yes	No					Yes	No
547	2020	51	1	https://doi.org/10.1002/jmri.26857	Xiao	76	3			Head and Neck	Perfusion	DWI	T2 or T2* weighted	T1 weighted							No	Retrospective		Yes	No	No					Yes	No
548	2020	51	1	https://doi.org/10.1002/jmri.26831	Rowe	35	3	1.5		Pediatrics	T1 weighted		T2 or T2* weighted								No	Retrospective			Yes	No				Qualitative Rating	Yes	Yes
552	2020	51	2	https://doi.org/10.1002/jmri.26797	Shimizu	110	3			Abdomen	T1 weighted	Elastography	T2 or T2* weighted		DCE						No	Prospective			Yes	No				Categorization	Yes	Yes
553	2020	51	2	https://doi.org/10.1002/jmri.26798	Lin	259	3			Abdomen	T1c										No	Retrospective			Yes	No			Radiomics		Yes	No
555	2020	51	2	https://doi.org/10.1002/jmri.26835	Khatri	100	1.5	3		Abdomen	T2 or T2* weighted	DCE	T1 weighted	DWI							No	Retrospective			No	No		Categorization	Spatial Measurements	Qualitative Rating	Yes	Yes
557	2020	51	2	https://doi.org/10.1002/jmri.26834	Yin	103	3			Musculoskeletal	T1 weighted	T2 or T2* weighted	DWI	T1c							No	Retrospective			Yes	No			Radiomics		Yes	No
559	2020	51	2	https://doi.org/10.1002/jmri.26864	Pennati	26	3			Thoracic		T2 or T2* weighted									No	Prospective			Yes	No					Yes	Yes
560	2020	51	2	https://doi.org/10.1002/jmri.26847	Adriaans	20	3			Cardiac	Flow										No	Prospective			Yes	No					Yes	No
561	2020	51	2	https://doi.org/10.1002/jmri.26804	Suwa	86	1.5	3		Cardiac	Flow		Cine	MRA							No	Retrospective		Yes	No	No			Categorization		Yes	Yes
562	2020	51	2	https://doi.org/10.1002/jmri.26869	Huang	17	1.5			Cardiac	T1 mapping	T1 weighted									No	Prospective			Yes	No		Categorization	Qualitative Rating		Yes	Yes
563	2020	51	2	https://doi.org/10.1002/jmri.26810	Fazlollahi	46	3			Neuro	ASL	T1 weighted	PD								No	Retrospective			No	Yes					Yes	No
566	2020	51	2	https://doi.org/10.1002/jmri.26813	Shu	320	3			Neuro	T1 weighted	FLAIR									Yes	Retrospective			No	Yes			Radiomics		Yes	No
568	2020	51	2	https://doi.org/10.1002/jmri.26843	Huang	18	3			Neuro	DWI		T1 weighted								No	Prospective			No	No					Yes	No
570	2020	51	2	https://doi.org/10.1002/jmri.26853	Winther	63	1.5			Technical	DCE	MRA									No	Prospective			No	Yes					Yes	No
574	2020	51	2	https://doi.org/10.1002/jmri.26865	Choi	309	3			Breast	DCE	DWI									No	Retrospective			Yes	No		Categorization		Spatial Measurements	Yes	Yes
575	2020	51	2	https://doi.org/10.1002/jmri.26884	Li	120	3			Breast	DWI		T1 weighted		T2 or T2* weighted						No	Retrospective			Yes	No					Yes	No
576	2020	51	2	https://doi.org/10.1002/jmri.26860	Zhang	98	1.5	3		Breast	DCE	DWI									Yes	Retrospective			Yes	No			Machine Learning		Yes	No
577	2020	51	3	https://doi.org/10.1002/jmri.26850	De	27	3			Neuro	Susceptibility		Flow								No	Prospective			Yes	No			Categorization		Yes	Yes
580	2020	51	3	https://doi.org/10.1002/jmri.26862	Soman	53	3			Neuro	ASL	T1 weighted									No	Prospective			No	Yes					Yes	No
581	2020	51	3	https://doi.org/10.1002/jmri.26887	Fang	23	3			Neuro	FLAIR										No	Prospective			No	Yes					Yes	No
582	2020	51	3	https://doi.org/10.1002/jmri.26890	Miyata	16	3			Neuro	T2 or T2* weighted										No	Retrospective			Yes	No		Categorization	Qualitative Rating		Yes	Yes
585	2020	51	3	https://doi.org/10.1002/jmri.26901	Wang	113	3			Musculoskeletal	T1 weighted	T2 or T2* weighted									No	Retrospective			Yes	No			Radiomics		Yes	No
586	2020	51	3	https://doi.org/10.1002/jmri.26981	Zhou	133	3			Breast	DCE										No	Retrospective			No	Yes		Machine Learning	Radiomics		Yes	No
588	2020	51	3	https://doi.org/10.1002/jmri.26863	He	74	3			Abdomen											No	Prospective			No	No				Qualitative Rating	No	Yes
589	2020	51	3	https://doi.org/10.1002/jmri.26861	Cheng	84	3			Abdomen	IVIM	T1 weighted	T2 or T2* weighted								No	Retrospective			Yes	No					Yes	No
590	2020	51	3	https://doi.org/10.1002/jmri.26871	Chen	29	3			Abdomen											No	Prospective			No	No			Machine Learning	Qualitative Rating	No	Yes
593	2020	51	3	https://doi.org/10.1002/jmri.26876	Garcia	45	3			Cardiac	Flow	Cine		MRA							No	Prospective			Yes	No					Yes	No
596	2020	51	3	https://doi.org/10.1002/jmri.26873	Buus	23	1.5			Technical			DWI								No	Prospective			Yes	No					Yes	No
599	2020	51	3	https://doi.org/10.1002/jmri.26885	Song	66	3			Pelvis	DWI	T1 weighted	T2 or T2* weighted								No	Prospective			Yes	No					Yes	No
600	2020	51	3	https://doi.org/10.1002/jmri.26883	Do	62	1.5			Pelvis	T1 weighted	T2 or T2* weighted	DWI								No	Retrospective			Yes	No					Yes	No
601	2020	51	3	https://doi.org/10.1002/jmri.26922	Chen	374	1.5			Pelvis											No	Retrospective			No	No			Spatial Measurements	Scoring System	Yes	Yes
602	2020	51	4	https://doi.org/10.1002/jmri.26961	Li	50	1.5	3		Head and Neck	T1 weighted	T2 or T2* weighted	T1c								No	Retrospective			No	No			Scoring System	Categorization	No	Yes
603	2020	51	4	https://doi.org/10.1002/jmri.26903	Sofue	30	1.5			Abdomen	Elastography										No	Retrospective			Yes	No					Yes	No
605	2020	51	4	https://doi.org/10.1002/jmri.26928	Jambor	91	3	1.5		Abdomen	DWI	DCE	T2 or T2* weighted								No	Retrospective			No	No			Categorization	Spatial Measurements	Yes	Yes
607	2020	51	4	https://doi.org/10.1002/jmri.26934	Palen	28	3			Cardiac	Flow			MRA							No	Prospective			Yes	No				Spatial Measurements	Yes	No
609	2020	51	4	https://doi.org/10.1002/jmri.26965	Sneag	3	3			Musculoskeletal		PD		DTI	DWI						No	Prospective		Yes	No	No			Categorization		Yes	Yes
611	2020	51	4	https://doi.org/10.1002/jmri.26900	Liu	30	3			Neuro	DWI	CEST				T1c	T1 weighted				No	Prospective			Yes	No					Yes	No
612	2020	51	4	https://doi.org/10.1002/jmri.26906	Liu	37	3			Neuro	DTI	T1 weighted	T2 or T2* weighted	FLAIR							No	Prospective			No	Yes			Categorization		Yes	Yes
613	2020	51	4	https://doi.org/10.1002/jmri.26920	Wong	69	3			Neuro	T1 weighted	T2 or T2* weighted	FLAIR			IVIM					No	Prospective			No	Yes			Categorization		Yes	Yes
617	2020	51	4	https://doi.org/10.1002/jmri.26916	Berhane	20	1.5			Pediatrics	Cine										No	Prospective			Yes	No					Yes	No
618	2020	51	4	https://doi.org/10.1002/jmri.26913	Zabihollahy	226	3			Pelvis		DWI	T1 weighted	T1c							Yes	Retrospective			Yes	No			Machine Learning		Yes	No
619	2020	51	4	https://doi.org/10.1002/jmri.26933	van Houdt	34	1.5	3		Pelvis	T2 or T2* weighted	DWI	T2 or T2* mapping	DCE							Yes	Retrospective			Yes	No					Yes	No
622	2020	51	4	https://doi.org/10.1002/jmri.26936	Suqin	50	3			Vascular	Flow										No	Prospective			No	No			Categorization	Spatial Measurements	Yes	Yes
623	2020	51	5	https://doi.org/10.1002/jmri.26986	Jarvis	20	3	1.5		Vascular	Flow	MRA									No	Retrospective			Yes	No					Yes	No
627	2020	51	5	https://doi.org/10.1002/jmri.26996	Drisis	39	1.5			Breast	T1 weighted		DCE	T1 mapping							No	Retrospective		Yes	No	No					Yes	No
630	2020	51	5	https://doi.org/10.1002/jmri.26966	Liu	50	1.5			Technical	DWI										No	Prospective			Yes	No				Qualitative Rating	Yes	Yes
632	2020	51	5	https://doi.org/10.1002/jmri.26953	Delavari	12	1.5			Neuro	T2 or T2* weighted	Flow									No	Retrospective			Yes	No					Yes	No
633	2020	51	5	https://doi.org/10.1002/jmri.26954	Topcuoglu	45	1.5			Neuro	T1 weighted	T2 or T2* weighted									No	Retrospective			Yes	No					Yes	No
634	2020	51	5	https://doi.org/10.1002/jmri.26958	Alvarez-Torres	184	1.5	3		Neuro	T2 or T2* weighted	FLAIR	Susceptibility	Perfusion		T1c		T1 weighted			Yes	Retrospective			No	Yes			Machine Learning		Yes	No
636	2020	51	5	https://doi.org/10.1002/jmri.26962	Yokota	51	3			Neuro		DCE	T1 weighted								No	Retrospective			Yes	No		Scoring System	Qualitative Rating		Yes	Yes
637	2020	51	5	https://doi.org/10.1002/jmri.26941	Su	50	3			Neuro	T2 or T2* weighted	DWI	T1c	T1 weighted							No	Retrospective			Yes	No					Yes	No
639	2020	51	5	https://doi.org/10.1002/jmri.26960	Zhang	5	3			Pelvis		DWI	T2 or T2* weighted								No	Prospective			Yes	No		Scoring System	Qualitative Rating		Yes	Yes
640	2020	51	5	https://doi.org/10.1002/jmri.26945	Perez	80	3			Pelvis	T2 or T2* weighted	DWI									No	Prospective			Yes	No			Qualitative Rating		Yes	Yes
641	2020	51	5	https://doi.org/10.1002/jmri.26975	Perez	539	3	1.5		Pelvis	T2 or T2* weighted	DWI									No	Retrospective			No	No			Categorization	Qualitative Rating	No	Yes
642	2020	51	5	https://doi.org/10.1002/jmri.26935	Lefebvre	76	3			Abdomen	Cine	T2 or T2* weighted									Yes	Prospective			Yes	No					Yes	No
646	2020	51	6	https://doi.org/10.1002/jmri.26983	Scannell	175	3			Cardiac	T1 weighted	Perfusion									No	Retrospective			Yes	Yes			Machine Learning		Yes	No
647	2020	51	6	https://doi.org/10.1002/jmri.27012	Belhadjer	33	3			Cardiac	Flow										No	Prospective		Yes	Yes	No					Yes	No
648	2020	51	6	https://doi.org/10.1002/jmri.26955	Liao	33	3			Musculoskeletal		T1ρ weighted and mapping		T2 or T2* weighted							No	Prospective			No	Yes				Categorization	Yes	Yes
649	2020	51	6	https://doi.org/10.1002/jmri.26999	Li	40	1.5			Musculoskeletal	T1 weighted	IVIM	DWI								No	Prospective			Yes	No					Yes	No
652	2020	51	6	https://doi.org/10.1002/jmri.26987	Zheng	86	3			Abdomen	T1 weighted	T2 or T2* weighted	DWI								No	Retrospective			Yes	No					Yes	No
653	2020	51	6	https://doi.org/10.1002/jmri.26974	Chen	180	3			Abdomen	T1 weighted		T1 mapping	T2 or T2* weighted		DWI					No	Retrospective			Yes	No					Yes	No
654	2020	51	6	https://doi.org/10.1002/jmri.27020	Wie	130	3			Abdomen			DCE								No	Prospective			Yes	No				Qualitative Rating	Yes	Yes
658	2020	51	6	https://doi.org/10.1002/jmri.26976	Ke	263	3	1.5		Neuro	T1 weighted	T2 or T2* weighted	T1c								Yes	Retrospective			Yes	No		Radiomics	Categorization		Yes	Yes
660	2020	51	6	https://doi.org/10.1002/jmri.26984	Dezortova	38	3	1.5		Neuro	Susceptibility	T2 or T2* weighted	T1 weighted		T1 mapping	T2 or T2* mapping					No	Prospective			Yes	No					Yes	No
663	2020	51	6	https://doi.org/10.1002/jmri.27026	Wang	464	1.5			Breast	T1c	T1 weighted									No	Retrospective		Yes	No	No					Yes	No
664	2020	51	6	https://doi.org/10.1002/jmri.27018	Egnell	45	3			Breast	DWI		T2 or T2* weighted		T2 or T2* mapping						No	Prospective			Yes	No					Yes	No
665	2020	51	6	https://doi.org/10.1002/jmri.26972	Chen	122	3			Pelvis	T2 or T2* weighted										No	Retrospective			Yes	No			Radiomics		Yes	No
666	2020	51	6	https://doi.org/10.1002/jmri.27008	Qi	199	3			Pelvis	T2 or T2* weighted	DWI	DCE								No	Retrospective			Yes	No			Radiomics	Categorization	Yes	Yes
667	2020	51	6	https://doi.org/10.1002/jmri.27011	Billdal	35	3			Pelvis	T2 or T2* weighted	DWI			IVIM						No	Prospective			Yes	No					Yes	No
669	2020	52	1	https://doi.org/10.1002/jmri.27027	Behrendt	55	1.5			Chest	DCE	MRA		Perfusion							No	Retrospective		Yes	No	No					Yes	No
670	2020	52	1	https://doi.org/10.1002/jmri.27034	Wang	34	3			Cardiac		Cine	LGE	Flow							No	Retrospective			Yes	No					Yes	No
674	2020	52	1	https://doi.org/10.1002/jmri.27021	Coll-Font	11	3			Abdomen	DCE										No	Retrospective			No	Yes					Yes	No
677	2020	52	1	https://doi.org/10.1002/jmri.27037	He	62	1.5			Pelvis	DWI		IVIM	DCE	T2 or T2* weighted	T1 weighted		T1c			No	Retrospective			Yes	No					Yes	No
678	2020	52	1	https://doi.org/10.1002/jmri.27040	Crombe	50	1.5			Musculoskeletal	T2 or T2* weighted	DCE	T1 mapping		MRA	T1c					No	Retrospective			Yes	No			Radiomics	Categorization	Yes	Yes
681	2020	52	2	https://doi.org/10.1002/jmri.27208	Yang	23	3			Chest	UTE	T2 or T2* weighted									No	Prospective			No	No			Categorization	Qualitative Rating	Yes	Yes
683	2020	52	2	https://doi.org/10.1002/jmri.27108	Breda	65	3			Musculoskeletal	UTE	PD	T2 or T2* mapping								No	Prospective			Yes	No					Yes	No
684	2020	52	2	https://doi.org/10.1002/jmri.27043	Sun	183	3	1.5		Abdomen	DWI	T1 weighted	T2 or T2* weighted	DCE							No	Retrospective			No	No				Categorization	Yes	Yes
686	2020	52	2	https://doi.org/10.1002/jmri.26977	Song	184	3	1.5		Abdomen	T2 or T2* weighted	T1 weighted	T1c								No	Retrospective		Yes	No	No		Categorization	Radiomics		Yes	Yes
687	2020	52	2	https://doi.org/10.1002/jmri.27047	chen	24	3			Cardiac	T1 mapping	T2 or T2* weighted	LGE			T1 weighted					No	Prospective			Yes	No					Yes	No
688	2020	52	2	https://doi.org/10.1002/jmri.27036	Malek	18	3			Cardiac	T2 or T2* weighted		Cine	LGE							No	Prospective			Yes	No			Categorization		Yes	Yes
689	2020	52	2	https://doi.org/10.1002/jmri.27057	Lu	132	1.5			Cardiac	T2 or T2* weighted	Cine									No	Retrospective			Yes	No					Yes	No
690	2020	52	2	https://doi.org/10.1002/jmri.27066	Yu	48	3			Neuro	DWI	FLAIR	T2 or T2* weighted								No	Prospective		Yes	Yes	No					Yes	No
692	2020	52	2	https://doi.org/10.1002/jmri.27064	Wang	15	3			Neuro	Susceptibility		T1 weighted	T2 or T2* weighted							No	Prospective			Yes	No			Categorization		Yes	Yes
693	2020	52	2	https://doi.org/10.1002/jmri.27076	Duong	20	3			Pediatrics	DTI										No	Retrospective			Yes	No			Categorization		Yes	Yes
694	2020	52	2	https://doi.org/10.1002/jmri.27075	Cui	94	3			Pelvis	T1 weighted	T2 or T2* weighted	DWI			PD					No	Prospective			Yes	No			Categorization		Yes	Yes
695	2020	52	2	https://doi.org/10.1002/jmri.27071	Ni	33	3			Pelvis	DWI	IVIM		T1 weighted	T2 or T2* weighted						No	Prospective			Yes	No					Yes	No
696	2020	52	2	https://doi.org/10.1002/jmri.27080	Byun	142	3			Pelvis	T2 or T2* weighted	DWI	T1 weighted		DCE						No	Retrospective			No	No			Categorization	Scoring System	No	Yes
697	2020	52	2	https://doi.org/10.1002/jmri.27079	Clauser	80	3	1.5		Breast	T1c	T1 weighted	T2 or T2* weighted								No	Prospective			No	No			Categorization	Spatial Measurements	Yes	Yes
698	2020	52	2	https://doi.org/10.1002/jmri.27098	Zhang	207	3			Breast	T1 weighted	T2 or T2* weighted	DWI	DCE	T1 mapping						No	Retrospective			Yes	No		Categorization	Radiomics		Yes	Yes
699	2020	52	2	https://doi.org/10.1002/jmri.27097	Pöhler	30	1.5			Thoracic	DCE	MRA	Ventilation	Perfusion							No	Retrospective			Yes	No					Yes	No
701	2020	52	3	https://doi.org/10.1002/jmri.27116	Ziegler	31	3			Vascular	T1 weighted	MRA		T2 or T2* weighted							No	Prospective			Yes	Yes					Yes	No
703	2020	52	3	https://doi.org/10.1002/jmri.27112	slipsager	228	3			Neuro	DWI	T1 weighted	T2 or T2* weighted	FLAIR							No	Retrospective			No	No				Qualitative Rating	No	Yes
705	2020	52	3	https://doi.org/10.1002/jmri.27028	Yang	66	3			Neuro	FMRI	T1 weighted	DTI								No	Prospective			No	Yes					Yes	No
707	2020	52	3	https://doi.org/10.1002/jmri.27099	Gao	47	3			Neuro	T1 weighted	FMRI									No	Prospective			No	Yes					Yes	No
708	2020	52	3	https://doi.org/10.1002/jmri.27087	Hectors	25	1.5			Abdomen	T1 mapping	T1ρ weighted and mapping		T2 or T2* weighted	DWI		Elastography	Flow			No	Prospective			Yes	No			Scoring System		Yes	No
710	2020	52	3	https://doi.org/10.1002/jmri.27113	Goldfinger	20	3	1.5		Abdomen	T2 or T2* weighted										No	Prospective		Yes	No	No					Yes	No
711	2020	52	3	https://doi.org/10.1002/jmri.27103	Iyer	12	3	7		Technical	Susceptibility	T1c	FLAIR								No	Retrospective			Yes	No		Categorization	Qualitative Rating		Yes	Yes
713	2020	52	3	https://doi.org/10.1002/jmri.27118	Bai	10	3			Head and Neck	DCE	T1 mapping									No	Prospective			Yes	No					Yes	No
714	2020	52	3	https://doi.org/10.1002/jmri.27115	Ashir	14	3			Musculoskeletal	UTE		T2 or T2* weighted								No	Prospective			Yes	No					Yes	No
715	2020	52	3	https://doi.org/10.1002/jmri.27111	Wang	206	3	1.5		Musculoskeletal	T1 weighted	T2 or T2* weighted									Yes	Retrospective			Yes	No		Scoring System	Radiomics		Yes	Yes
716	2020	52	3	https://doi.org/10.1002/jmri.27101	Xiao	233	1.5			Pelvis	T1 weighted	T2 or T2* weighted	T1c	DWI							No	Retrospective			Yes	No			Radiomics		Yes	No
717	2020	52	3	https://doi.org/10.1002/jmri.27084	Li	501	1.5	3		Pelvis	T1c	T2 or T2* weighted	DWI								Yes	Retrospective			No	Yes		Categorization	Radiomics		Yes	Yes
718	2020	52	3	https://doi.org/10.1002/jmri.27048	Neisius	188	1.5			Cardiac	LGE	T1 mapping									No	Retrospective			Yes	No		Radiomics	Categorization		Yes	Yes
719	2020	52	3	https://doi.org/10.1002/jmri.27091	Sarnari	27	1.5			Cardiac		Flow	Cine								No	Prospective			Yes	No					Yes	No
720	2020	52	3	https://doi.org/10.1002/jmri.27094	Li	58	3			Cardiac	Cine	T2 or T2* weighted	T1 mapping	T2 or T2* mapping	LGE						No	Prospective			Yes	No					Yes	No
724	2020	52	4	https://doi.org/10.1002/jmri.27158	Urmeneta	18	1.5			Cardiac	Flow	Cine									No	Retrospective			Yes	No					Yes	No
725	2020	52	4	https://doi.org/10.1002/jmri.27127	Wang	20	3			Head and Neck	FLAIR	LGE		T2 or T2* weighted							No	Prospective			Yes	No			Categorization		Yes	Yes
726	2020	52	4	https://doi.org/10.1002/jmri.27202	Yang	1138	1.5			Head and Neck	T1 weighted	T2 or T2* weighted	T1c								No	Retrospective			No	No			Categorization	Machine Learning	No	Yes
728	2020	52	4	https://doi.org/10.1002/jmri.27132	Gong	489	3			Abdomen	T2 or T2* weighted	DWI									No	Retrospective			Yes	No			Radiomics		Yes	No
730	2020	52	4	https://doi.org/10.1002/jmri.27176	Bian	139	3			Abdomen	T2 or T2* weighted		DCE	T1 weighted							No	Retrospective			Yes	No			Radiomics		Yes	No
731	2020	52	4	https://doi.org/10.1002/jmri.27193	MacKay	14	3			Musculoskeletal	T1 weighted	T2 or T2* weighted		LGE	T1 mapping	T2 or T2* mapping					No	Prospective			Yes	No					Yes	No
733	2020	52	4	https://doi.org/10.1002/jmri.27164	Tibrewala	364	3			Musculoskeletal	T2 or T2* weighted			PD							No	Retrospective			No	No			Machine Learning	Categorization	No	Yes
734	2020	52	4	https://doi.org/10.1002/jmri.27190	Meng	121	3			Breast	T1 weighted	T2 or T2* weighted	DWI	IVIM	CEST	DCE					No	Retrospective			Yes	No			Categorization		Yes	Yes
735	2020	52	4	https://doi.org/10.1002/jmri.27174	Sawamura	35	3			Neuro	DWI	FLAIR	T2 or T2* weighted								No	Prospective			No	Yes			Categorization		Yes	Yes
736	2020	52	4	https://doi.org/10.1002/jmri.27136	Lennartz	41	3	1.5	1	Neuro	FLAIR										No	Retrospective			No	No				Categorization	No	Yes
737	2020	52	4	https://doi.org/10.1002/jmri.27195	Li	57	3			Neuro	T1 weighted	FMRI	T2 or T2* weighted								No	Prospective			No	Yes					Yes	No
739	2020	52	4	https://doi.org/10.1002/jmri.27129	Zhang	121	3	1.5		Neuro	T1 weighted	T1c									No	Retrospective			Yes	No	Radiomics		Categorization	Machine Learning	Yes	Yes
740	2020	52	4	https://doi.org/10.1002/jmri.27138	Zhang	166	3			Pelvis	T2 or T2* weighted	DCE	DWI								No	Retrospective			Yes	No			Radiomics		Yes	No
741	2020	52	4	https://doi.org/10.1002/jmri.27141	Hong	32	3			Pelvis	T2 or T2* weighted	DWI	DCE			T1 weighted					No	Retrospective			No	No			Scoring System	Spatial Measurements	Yes	Yes
742	2020	52	4	https://doi.org/10.1002/jmri.27142	Luo	144	3			Pelvis	T2 or T2* weighted	T1c	DWI	T1 weighted							No	Retrospective			Yes	No		Radiomics		Scoring System	Yes	Yes
745	2020	52	5	https://doi.org/10.1002/jmri.27241	Kang	105	3			Breast		T1 weighted	T2 or T2* weighted	DCE	Perfusion						No	Retrospective		Yes	No	No					Yes	No
746	2020	52	5	https://doi.org/10.1002/jmri.27244	Velden	700	1.5			Breast	DCE	T1 weighted									Yes	Retrospective			No	Yes				Categorization	Yes	Yes
748	2020	52	5	https://doi.org/10.1002/jmri.27210	Coloigner	26	3			Neuro		FLAIR	T1 weighted	T2 or T2* weighted	MRA						No	Prospective		Yes	No	Yes			Categorization		Yes	Yes
749	2020	52	5	https://doi.org/10.1002/jmri.27255	Hales	142	3			Neuro	ASL		PD								No	Retrospective			No	Yes			Machine Learning		Yes	No
751	2020	52	5	https://doi.org/10.1002/jmri.27200	Wan	129	3			Cardiac		Cine	LGE								No	Prospective			Yes	Yes					Yes	No
752	2020	52	5	https://doi.org/10.1002/jmri.27179	Varghese	32	1.5			Cardiac	T2 or T2* weighted										No	Prospective			Yes	No					Yes	No
753	2020	52	5	https://doi.org/10.1002/jmri.27146	Tibrewala	29	3			Musculoskeletal				T1ρ weighted and mapping							No	Prospective			Yes	No				Categorization	Yes	Yes
754	2020	52	5	https://doi.org/10.1002/jmri.27322	Liu	35	3			Musculoskeletal	T1 weighted	T2 or T2* weighted	PD	DTI							No	Prospective			Yes	No			Scoring System		Yes	Yes
755	2020	52	5	https://doi.org/10.1002/jmri.27212	Li	43	3			Pelvis				T2 or T2* weighted	DWI	CEST					No	Retrospective			Yes	No					Yes	No
757	2020	52	5	https://doi.org/10.1002/jmri.27240	Ravesh	30	1.5			Chest	MRA										No	Prospective			Yes	No			Qualitative Rating	Categorization	Yes	Yes
758	2020	52	5	https://doi.org/10.1002/jmri.27198	Mallio	125	1.5			Safety		DWI	T1 weighted								No	Retrospective			Yes	No					Yes	No
759	2020	52	5	https://doi.org/10.1002/jmri.27140	Antunes	104	1.5	3		Abdomen	T2 or T2* weighted										Yes	Retrospective			Yes	No		Categorization	Radiomics		Yes	Yes
760	2020	52	5	https://doi.org/10.1002/jmri.27153	Zhao	376	1.5	3		Abdomen	T1c	T2 or T2* weighted									Yes	Retrospective			Yes	No			Machine Learning		Yes	No
761	2020	52	5	https://doi.org/10.1002/jmri.27185	Wunderlich	117	1.5			Abdomen			T2 or T2* mapping	PD							No	Prospective			Yes	No					Yes	No
762	2020	52	5	https://doi.org/10.1002/jmri.27182	Li	379	3			Abdomen	T1c	DWI	T2 or T2* weighted	DCE							No	Retrospective			Yes	No			Radiomics		Yes	No
764	2020	52	6	https://doi.org/10.1002/jmri.27271	Triphan	75	1.5			Chest	UTE	Perfusion	MRA	T1 mapping	T1c	T1 weighted	T2 or T2* weighted				No	Prospective			No	Yes			Scoring System		Yes	Yes
765	2020	52	6	https://doi.org/10.1002/jmri.27189	Jia	56	3			Abdomen	T2 or T2* weighted			CEST	DWI	T1 weighted	IVIM				No	Prospective			Yes	No					Yes	No
766	2020	52	6	https://doi.org/10.1002/jmri.27197	Song	137	1.5			Abdomen	T2 or T2* weighted										No	Retrospective			Yes	No		Categorization	Radiomics		Yes	Yes
767	2020	52	6	https://doi.org/10.1002/jmri.27199	Gu	293	1.5			Abdomen	T1c										No	Retrospective			Yes	No				Radiomics	Yes	No
768	2020	52	6	https://doi.org/10.1002/jmri.27196	Bush	18	1.5			Abdomen	T2 or T2* mapping										No	Prospective			Yes	No			Qualitative Rating		Yes	Yes
769	2020	52	6	https://doi.org/10.1002/jmri.27249	Stephenson	105	3			Pediatrics		T1 weighted	T2 or T2* weighted	Susceptibility	FMRI						No	Prospective			No	No					Yes	No
770	2020	52	6	https://doi.org/10.1002/jmri.27209	Wang	102	3			Cardiac			LGE	T1 mapping	Cine						No	Prospective			Yes	No			Radiomics		Yes	No
771	2020	52	6	https://doi.org/10.1002/jmri.27295	Mangion	50	1.5			Cardiac	Cine	T1 mapping	LGE								No	Prospective			Yes	No				Categorization	Yes	Yes
772	2020	52	6	https://doi.org/10.1002/jmri.27248	Giusca	100	1.5			Cardiac	Perfusion			Cine	LGE	T2 or T2* weighted					No	Prospective			Yes	No			Categorization		Yes	Yes
773	2020	52	6	https://doi.org/10.1002/jmri.27248	Zhang	163	1.5	3		Musculoskeletal	PD			T2 or T2* weighted	Perfusion	Cine					No	Retrospective			Yes	No					Yes	No
775	2020	52	6	https://doi.org/10.1002/jmri.27276	Seith	3	1.5			Vascular	Perfusion			ASL							No	Prospective			Yes	No			Qualitative Rating		Yes	Yes
776	2020	52	6	https://doi.org/10.1002/jmri.27184	Ahmad	16	3			Neuro		T2 or T2* mapping	FLAIR	T1 weighted	T1 mapping						No	Prospective			Yes	No			Categorization		Yes	Yes
777	2020	52	6	https://doi.org/10.1002/jmri.27270	Wu	109	3			Neuro		FMRI									No	Prospective			No	Yes					Yes	No
778	2020	52	6	https://doi.org/10.1002/jmri.27273	Guo	39	3			Neuro	T1 weighted			DTI							No	Prospective			Yes	No					Yes	No
779	2020	52	6	https://doi.org/10.1002/jmri.27272	Bergamino	49	3			Neuro	IVIM	DWI	T1 weighted								No	Prospective			Yes	No					Yes	No
780	2020	52	6	https://doi.org/10.1002/jmri.27264	Jiang	25	3			Neuro	FLAIR	T2 or T2* weighted									Yes	Prospective			Yes	No			Categorization		Yes	Yes
782	2020	52	6	https://doi.org/10.1002/jmri.27256	Sun	224	1.5			Breast	DCE	T1 weighted	T2 or T2* weighted								No	Retrospective			No	No				Qualitative Rating	Yes	Yes
783	2020	52	6	https://doi.org/10.1002/jmri.27297	Li	63	3			Pelvis	T2 or T2* weighted			T2 or T2* mapping	DWI						No	Retrospective			Yes	No			Qualitative Rating		Yes	Yes
784	2020	52	6	https://doi.org/10.1002/jmri.27289	Yan	717	1.5	3		Pelvis	T2 or T2* weighted	DWI	T1 weighted	T1c							Yes	Retrospective			Yes	No			Radiomics		Yes	No
785	2023	57	1	https://doi.org/10.1002/jmri.28303	Sjöberg	17	1.5			Pediatrics	Flow	T1 weighted									No	Prospective			Yes	No					Yes	No
786	2023	57	1	https://doi.org/10.1002/jmri.28231	Wei	365	3			Breast	T2 or T2* weighted	DWI	DCE	T1 weighted							No	Retrospective			Yes	No		Categorization	Scoring System		Yes	Yes
787	2023	57	1	https://doi.org/10.1002/jmri.28273	Caballo	251	1.5	3		Breast	DCE	T1 weighted	T1c								No	Retrospective		Yes	No	No		Machine Learning	Radiomics		Yes	No
788	2023	57	1	https://doi.org/10.1002/jmri.28234	Fu	62	3			Vascular		MRA	Flow	T1 weighted							No	Prospective			Yes	No					Yes	No
789	2023	57	1	https://doi.org/10.1002/jmri.28266	Johnson	473	1.5	3		Vascular	Flow	MRA									No	Retrospective			No	Yes			Spatial Measurements		Yes	No
790	2023	57	1	https://doi.org/10.1002/jmri.28296	Chhabra	356	3	1.5		Musculoskeletal	T1 weighted	T2 or T2* weighted			DTI						No	Retrospective			No	No				Categorization	No	Yes
793	2023	57	1	https://doi.org/10.1002/jmri.28193	Zou	8	3			Cardiac	T1 weighted	LGE									No	Prospective			Yes	No				Qualitative Rating	Yes	Yes
794	2023	57	1	https://doi.org/10.1002/jmri.28221	Bustamante	165	3			Cardiac	Flow	LGE									No	Retrospective		Yes	No	No			Machine Learning		Yes	No
795	2023	57	1	https://doi.org/10.1002/jmri.28239	Wamelink	6	3			Neuro			CEST	T1 weighted	T1c						No	Prospective			Yes	No					Yes	No
796	2023	57	1	https://doi.org/10.1002/jmri.28240	Guo	368	3			Neuro		DWI	T2 or T2* weighted	FLAIR		T1 weighted					No	Retrospective			No	No			Categorization	Spatial Measurements	Yes	Yes
797	2023	57	1	https://doi.org/10.1002/jmri.28276	Zhao	211	3			Neuro	T1 weighted	T2 or T2* weighted	FLAIR	T1c							No	Retrospective			Yes	No		Categorization	Radiomics		Yes	Yes
798	2023	57	1	https://doi.org/10.1002/jmri.28301	Hong	35	3			Neuro	DWI		Susceptibility	T1 weighted	FLAIR	DTI					No	Retrospective		Yes	No	No				Categorization	Yes	Yes
799	2023	57	1	https://doi.org/10.1002/jmri.28232	Djuricic	54	1.5			Technical	T2 or T2* weighted										No	Retrospective			Yes	No		Radiomics	Machine Learning		Yes	No
800	2023	57	1	https://doi.org/10.1002/jmri.28288	Ohno	245	3			Chest			DWI								No	Prospective			Yes	No				Qualitative Rating	Yes	Yes
801	2023	57	1	https://doi.org/10.1002/jmri.28214	Sheng	43	3			Abdomen	T1 weighted	T2 or T2* weighted	DWI	DCE							No	Retrospective			Yes	No			Categorization		Yes	Yes
804	2023	57	1	https://doi.org/10.1002/jmri.28218	Kierans	120	1.5	3		Abdomen	T1 weighted	T2 or T2* weighted		DCE							Yes	Retrospective			No	No				Categorization	No	Yes
806	2023	57	2	https://doi.org/10.1002/jmri.28317	Zhang	23	3			Neuro	FMRI	T1 weighted	T2 or T2* weighted	FLAIR							No	Retrospective			No	Yes					Yes	No
808	2023	57	2	https://doi.org/10.1002/jmri.28311	Li	6	3			Technical							DWI				No	Prospective			Yes	No					Yes	No
809	2023	57	2	https://doi.org/10.1002/jmri.28315	Asaduddin	60	3			Technical	MRA	Susceptibility		Perfusion							No	Retrospective			Yes	No				Machine Learning	Yes	Yes
810	2023	57	2	https://doi.org/10.1002/jmri.28300	Positano	1069	1.5			Abdomen	T2 or T2* weighted										Yes	Retrospective			Yes	No		Categorization	Machine Learning		Yes	Yes
811	2023	57	2	https://doi.org/10.1002/jmri.28308	Hou	33	3			Abdomen			T1ρ weighted and mapping								No	Retrospective			Yes	No					Yes	No
812	2023	57	2	https://doi.org/10.1002/jmri.28287	Ma	71	3			Abdomen	IVIM	DWI	CEST	T2 or T2* weighted							No	Retrospective			Yes	No				Qualitative Rating	Yes	Yes
814	2023	57	2	https://doi.org/10.1002/jmri.28280	Rashid	27	1.5			Cardiac			Cine								No	Prospective			Yes	No				Qualitative Rating	Yes	Yes
816	2023	57	2	https://doi.org/10.1002/jmri.28291	Zhou	80	1.5	3		Cardiac		Cine	LGE								No	Retrospective		Yes	No	No			Categorization		Yes	Yes
817	2023	57	2	https://doi.org/10.1002/jmri.28292	Han	95	3			Cardiac		Cine	LGE								No	Retrospective			Yes	No					Yes	No
818	2023	57	2	https://doi.org/10.1002/jmri.28333	Cheng	226	3			Pelvis	T2 or T2* weighted	DWI	DCE								No	Retrospective			Yes	No		Radiomics	Scoring System		Yes	Yes
819	2023	57	2	https://doi.org/10.1002/jmri.28423	Wang	79	3			Pelvis	T1 mapping	T1c	DCE		T2 or T2* weighted	T1 weighted					No	Retrospective			Yes	No					Yes	No
820	2023	57	2	https://doi.org/10.1002/jmri.28281	Crescenzi	34	3			Musculoskeletal			T1 weighted			T2 or T2* weighted					No	Prospective			No	No				Categorization	No	Yes
821	2023	57	2	nhttps://doi.org/10.1002/jmri.28267	Lange	9	3			Musculoskeletal	T1ρ weighted and mapping										No	Prospective			Yes	No					Yes	No
822	2023	57	2	https://doi.org/10.1002/jmri.28236	Erber	64	1.5			Musculoskeletal	DWI		DCE	T1 weighted		T2 or T2* weighted					No	Prospective			Yes	No			Categorization		Yes	Yes
823	2023	57	2	https://doi.org/10.1002/jmri.28286	Ma	216	1.5	3		Breast	T2 or T2* weighted	T1 weighted	DCE								No	Retrospective			Yes	No		Scoring System	Radiomics		Yes	Yes
824	2023	57	3	https://doi.org/10.1002/jmri.28343	Moore	43	1.5			Thoracic	MRA	Cine		T1 mapping	T1c	Perfusion					No	Retrospective			Yes	No					Yes	No
826	2023	57	3	https://doi.org/10.1002/jmri.28331	Lee	72	3			Musculoskeletal		T2 or T2* weighted									No	Retrospective		Yes	No	No		Categorization	Radiomics		Yes	Yes
830	2023	57	3	https://doi.org/10.1002/jmri.28306	Shi	247	3			Cardiac		LGE	Cine								No	Retrospective			Yes	No					Yes	No
832	2023	57	3	https://doi.org/10.1002/jmri.28335	Liu	84	3			Breast		CEST	T2 or T2* weighted	DWI							No	Prospective			Yes	No			Scoring System		Yes	Yes
833	2023	57	3	https://doi.org/10.1002/jmri.28352	Liu	64	3			Head and Neck	DTI	T2 or T2* weighted	T1 weighted								No	Prospective			Yes	No					Yes	No
836	2023	57	3	https://doi.org/10.1002/jmri.28332	Kang	659	1	1.5	3	Neuro	T1 weighted	T1c									No	Retrospective			No	Yes				Machine Learning	Yes	No
837	2023	57	3	https://doi.org/10.1002/jmri.28378	Shen	110	1.5	3		Neuro	T1 weighted	T2 or T2* weighted	FLAIR	T1c							Yes	Retrospective		Yes	No	No			Radiomics		Yes	No
838	2023	57	3	https://doi.org/10.1002/jmri.28346	Long	551	3			Neuro		DTI	DWI								No	Retrospective			No	No					Yes	No
839	2023	57	3	https://doi.org/10.1002/jmri.28362	van Dijk	20	3			Neuro	T1 weighted	FMRI									No	Prospective			Yes	No					Yes	No
841	2023	57	3	https://doi.org/10.1002/jmri.28354	Hwang	113	3			Abdomen	T1 weighted	T2 or T2* weighted	DWI			DCE					Yes	Retrospective			No	No			Spatial Measurements	Categorization	Yes	Yes
842	2023	57	3	https://doi.org/10.1002/jmri.28357	Heo	397	3	1.5		Abdomen	T1 weighted	T1c	T2 or T2* weighted		DWI						No	Retrospective			No	No		Spatial Measurements	Categorization	Scoring System	Yes	Yes
845	2023	57	4	https://doi.org/10.1002/jmri.28347	Roach	34	3			Musculoskeletal	T1ρ weighted and mapping	T2 or T2* weighted									No	Prospective			No	Yes					Yes	No
847	2023	57	4	https://doi.org/10.1002/jmri.28379	Yu	21	3			Technical		T1 weighted	T2 or T2* weighted	CEST	T1c						No	Retrospective			Yes	No			Categorization		Yes	Yes
848	2023	57	4	https://doi.org/10.1002/jmri.28407	Gangolli	39	3			Technical	DTI	T1 weighted	T2 or T2* weighted		DWI						No	Prospective			Yes	No					Yes	No
849	2023	57	4	https://doi.org/10.1002/jmri.28323	Sun	139	1.5			Breast	T1 weighted	DCE	T2 or T2* weighted								No	Retrospective			Yes	No			Radiomics		Yes	No
851	2023	57	4	https://doi.org/10.1002/jmri.28385	Obert	26	1.5			Chest	X-nuclei	Ventilation									No	Prospective			No	Yes					Yes	No
852	2023	57	4	https://doi.org/10.1002/jmri.28366	Cao	42	3			Head and Neck	DWI										No	Prospective			Yes	No					Yes	No
854	2023	57	4	https://doi.org/10.1002/jmri.28382	Bai	9	3			Abdomen	DWI										No	Prospective			Yes	No			Qualitative Rating		Yes	Yes
856	2023	57	4	https://doi.org/10.1002/jmri.28391	Wu	179	3			Abdomen	DCE	T1 weighted	T2 or T2* weighted								No	Retrospective			Yes	No			Radiomics		Yes	No
857	2023	57	4	https://doi.org/10.1002/jmri.28359	Horiguchi	13	3			Vascular	Flow	Cine	MRA								No	Prospective			Yes	No					Yes	No
858	2023	57	4	https://doi.org/10.1002/jmri.28360	Wei	29	3			Neuro	T1 weighted	DTI									No	Prospective			No	Yes		Categorization			Yes	Yes
861	2023	57	4	https://doi.org/10.1002/jmri.28364	Lyu	53	3			Neuro	Susceptibility	ASL	FLAIR	T2 or T2* weighted	T1 weighted		DWI	Perfusion			No	Retrospective			Yes	No					Yes	No
864	2023	57	4	https://doi.org/10.1002/jmri.28320	Benjamin	51	1.5			Cardiac		Cine									No	Retrospective		Yes	No	No					Yes	No
865	2023	57	5	https://doi.org/10.1002/jmri.28418	Li	95	3			Pelvis	DWI		T1 weighted	T2 or T2* weighted							No	Prospective			Yes	No			Categorization		Yes	Yes
866	2023	57	5	https://doi.org/10.1002/jmri.28427	Jiang	1399	3			Pelvis	T2 or T2* weighted	DWI									Yes	Retrospective			Yes	No			Machine Learning		Yes	No
867	2023	57	5	https://doi.org/10.1002/jmri.28422	Zhang	44	3			Chest		DWI		T2 or T2* weighted	T1 weighted						No	Prospective		Yes	No	No		Categorization		Scoring System	Yes	Yes
868	2023	57	5	https://doi.org/10.1002/jmri.28445	Qiao	20	3			Vascular	T1 mapping		T2 or T2* mapping	T1 weighted	T2 or T2* weighted		MRA				No	Prospective			Yes	No				Qualitative Rating	Yes	Yes
874	2023	57	5	https://doi.org/10.1002/jmri.28340	Camerucci	125	1.5	3		Neuro	T2 or T2* weighted	FLAIR	T1 weighted								No	Retrospective			Yes	No			Categorization	Spatial Measurements	Yes	Yes
875	2023	57	5	https://doi.org/10.1002/jmri.28425	Kleinloog	40	3			Neuro	T1 weighted	T2 or T2* weighted	PD	FLAIR							No	Prospective			No	No				Qualitative Rating	No	Yes
876	2023	57	5	https://doi.org/10.1002/jmri.28419	Qi	109	3			Neuro	T1c	T2 or T2* weighted	T1 weighted								No	Retrospective			Yes	No					Yes	No
878	2023	57	5	https://doi.org/10.1002/jmri.28420	Ke	49	3			Cardiac	Cine			Flow							No	Prospective		Yes	No	No					Yes	No
879	2023	57	5	https://doi.org/10.1002/jmri.28374	Morales	120	1.5			Cardiac		Cine									No	Retrospective			No	Yes				Machine Learning	Yes	No
880	2023	57	5	https://doi.org/10.1002/jmri.28386	Gong	60	3			Cardiac		Cine	Perfusion								No	Prospective			Yes	No					Yes	No
881	2023	57	5	https://doi.org/10.1002/jmri.28403	Liu	154	3			Pediatrics	T2 or T2* weighted										No	Prospective			Yes	No			Machine Learning		Yes	No
882	2023	57	5	https://doi.org/10.1002/jmri.28415	Cao	175	3			Technical	T1c										No	Prospective			No	No				Categorization	Yes	Yes
883	2023	57	5	https://doi.org/10.1002/jmri.28439	Jia	53	3			Technical		FMRI	T1 weighted								No	Prospective			No	No					Yes	No
884	2023	57	5	https://doi.org/10.1002/jmri.28438	Alwahbi	192	1.5	3		Abdomen	T2 or T2* weighted	T1 weighted	DWI	T1c							No	Retrospective			No	No			Categorization	Spatial Measurements	Yes	Yes
886	2023	57	5	https://doi.org/10.1002/jmri.28429	Liu	83	3			Head and Neck	T1 weighted	T2 or T2* weighted		T1c							No	Retrospective			Yes	No				Categorization	Yes	Yes
887	2023	57	5	https://doi.org/10.1002/jmri.28404	Yang	103	3			Head and Neck	T1 weighted	T2 or T2* weighted	T1c								No	Retrospective			Yes	No			Radiomics		Yes	No
889	2023	57	6	https://doi.org/10.1002/jmri.28469	Mohammadian	29	3			Neuro	FMRI		T1 weighted	T2 or T2* weighted							No	Prospective			No	Yes					Yes	No
890	2023	57	6	https://doi.org/10.1002/jmri.28440	Mehrabian	70	3			Neuro	CEST		T1 mapping	T2 or T2* mapping		T1c		FLAIR	T2 or T2* weighted		No	Prospective			Yes	No					Yes	No
891	2023	57	6	https://doi.org/10.1002/jmri.28456	Liew	156	3			Neuro		T1 weighted	FLAIR								Yes	Retrospective			Yes	No			Machine Learning		Yes	No
892	2023	57	6	https://doi.org/10.1002/jmri.28455	Huang	161	3			Cardiac		Cine									No	Retrospective		Yes	No	No					Yes	No
893	2023	57	6	https://doi.org/10.1002/jmri.28432	Kilinc	12	1.5			Cardiac	Cine	Flow									No	Prospective			Yes	No					Yes	No
894	2023	57	6	https://doi.org/10.1002/jmri.28450	Xiang	112	3			Cardiac		IVIM		LGE	Cine	DWI	Perfusion				No	Prospective		Yes	Yes	No					Yes	No
895	2023	57	6	https://doi.org/10.1002/jmri.28441	Fan	110	3			Head and Neck	T1c	T2 or T2* weighted	T1 weighted								Yes	Retrospective			Yes	No			Radiomics		Yes	No
896	2023	57	6	https://doi.org/10.1002/jmri.28435	Zhao	792	1.5	3		Head and Neck	T1 weighted	T2 or T2* weighted	T1c								No	Retrospective			Yes	No			Categorization		Yes	Yes
898	2023	57	6	https://doi.org/10.1002/jmri.28504	Starekova	94	1.5	3		Vascular	T1 weighted	MRA									No	Retrospective			No	No				Qualitative Rating	No	Yes
900	2023	57	6	https://doi.org/10.1002/jmri.28468	Qin	70	3			Breast		DWI	T2 or T2* weighted		T1 weighted	DCE					No	Retrospective			Yes	No			Categorization		Yes	Yes
901	2023	57	6	https://doi.org/10.1002/jmri.28464	Gao	941	3			Breast	DCE	T1 weighted	T2 or T2* weighted	DWI							Yes	Retrospective			Yes	No		Radiomics	Machine Learning		Yes	No
903	2023	57	6	https://doi.org/10.1002/jmri.28467	Chowdhury	8	3			Pelvis		T2 or T2* weighted		T1 weighted	DCE	DWI	X-nuclei				No	Retrospective			Yes	No					Yes	No
904	2023	57	6	https://doi.org/10.1002/jmri.28519	Astley	289	1.5			Thoracic		X-nuclei	Ventilation								No	Retrospective			No	Yes		Machine Learning		Qualitative Rating	Yes	Yes
905	2023	57	6	https://doi.org/10.1002/jmri.28488	Chen	320	3			Abdomen	T2 or T2* weighted			DWI	T1 weighted	DCE					Yes	Retrospective			Yes	No			Categorization	Spatial Measurements	Yes	Yes
906	2023	57	6	https://doi.org/10.1002/jmri.28470	Marshall	24	1.5			Chest	Ventilation		X-nuclei								Yes	Prospective		Yes	Yes	No					Yes	No
907	2023	57	6	https://doi.org/10.1002/jmri.28544	Li	413	1.5	3		Technical	T2 or T2* weighted										Yes	Retrospective			Yes	No				Radiomics	Yes	No
908	2023	58	1	https://doi.org/10.1002/jmri.28522	Wang	70	3			Vascular	Flow	T1 weighted		T2 or T2* weighted	DWI		FLAIR	MRA			No	Prospective			Yes	No			Categorization		Yes	Yes
909	2023	58	1	https://doi.org/10.1002/jmri.28490	Jiang	70	3			Vascular	MRA	T1 weighted	T2 or T2* weighted								No	Retrospective			Yes	No		Categorization		Qualitative Rating	Yes	Yes
910	2023	58	1	https://doi.org/10.1002/jmri.28533	Xie	152	3			Breast		DCE		T1 mapping	T1 weighted	DWI		T2 or T2* weighted			No	Prospective			Yes	No					Yes	No
911	2023	58	1	https://doi.org/10.1002/jmri.28474	Qin	157	3			Breast		DWI	DCE	T1 weighted							No	Retrospective		Yes	No	No					Yes	No
912	2023	58	1	https://doi.org/10.1002/jmri.28515	Cao	387	1.5	3		Head and Neck	T1 weighted	T2 or T2* weighted	T1c								No	Retrospective			No	No			Spatial Measurements	Scoring System	Yes	Yes
913	2023	58	1	https://doi.org/10.1002/jmri.28486	Dong	34	3			Head and Neck	DCE	DWI									No	Prospective			Yes	No					Yes	No
914	2023	58	1	https://doi.org/10.1002/jmri.28491	Chen	379	3			Cardiac											No	Retrospective		Yes	No	No					Yes	No
915	2023	58	1	https://doi.org/10.1002/jmri.28460	Aramendia-Vidaurrreta	32	1.5			Cardiac	ASL		T1 weighted	LGE	Perfusion						No	Prospective			Yes	No			Categorization		Yes	Yes
916	2023	58	1	https://doi.org/10.1002/jmri.28475	Shen	303	3			Cardiac		Cine	LGE								No	Retrospective			Yes	No			Categorization		Yes	Yes
917	2023	58	1	https://doi.org/10.1002/jmri.28691	Ohno	84	3			Chest		DWI	CEST								No	Prospective			Yes	No					Yes	No
918	2023	58	1	https://doi.org/10.1002/jmri.28471	Wilson	24	3	14.1		Musculoskeletal		T2 or T2* mapping									No	Retrospective			Yes	No					Yes	No
921	2023	58	1	https://doi.org/10.1002/jmri.28529	Wang	25	3			Abdomen	DWI										No	Retrospective			Yes	No					Yes	No
922	2023	58	1	https://doi.org/10.1002/jmri.28537	Zheng	111	3			Pediatrics	T1c	DWI		T1 weighted	T2 or T2* weighted	FLAIR					No	Retrospective			Yes	No		Radiomics	Categorization		Yes	Yes
923	2023	58	1	https://doi.org/10.1002/jmri.28492	Jiang	158	3			Pelvis	T2 or T2* weighted	T1c									No	Retrospective			Yes	No		Radiomics			Yes	No
924	2023	58	1	https://doi.org/10.1002/jmri.28498	Zhang	342	3			Pelvis	T2 or T2* weighted	DWI	DCE								No	Retrospective			Yes	No			Radiomics		Yes	No
925	2023	58	1	https://doi.org/10.1002/jmri.28487	Lee	174	3			Neuro	Susceptibility										Yes	Retrospective			Yes	No		Machine Learning	Spatial Measurements		Yes	Yes
928	2023	58	1	https://doi.org/10.1002/jmri.28494	Guo	444	1.5	3		Neuro	T1 weighted	T2 or T2* weighted	T1c								No	Retrospective			Yes	No			Radiomics		Yes	No
930	2023	58	2	https://doi.org/10.1002/jmri.28538	Xie	126	3	1.5		Abdomen	T2 or T2* weighted	DWI	DCE	T1 weighted							Yes	Retrospective			Yes	No		Machine Learning	Radiomics		Yes	No
931	2023	58	2	https://doi.org/10.1002/jmri.28553	Gao	111	3			Abdomen	T1 weighted	T2 or T2* weighted		DWI		DCE					No	Prospective			Yes	No			Scoring System		No	Yes
932	2023	58	2	https://doi.org/10.1002/jmri.28543	Page	46	3			Abdomen	Elastography										No	Prospective			Yes	No					Yes	No
933	2023	58	2	https://doi.org/10.1002/jmri.28535	Liu	40	3			Abdomen		DWI	T2 or T2* weighted	T1 weighted							No	Prospective			Yes	No					Yes	No
934	2023	58	2	Automated MR Image Prescription of the Liver Using Deep Learning: Development, Evaluation, and Prospective Implementation	Geng	570	1.5	3		Abdomen											No	Retrospective			No	No				Machine Learning	Yes	Yes
935	2023	58	2	Multiparametric MR Imaging Radiomics Signatures for Assessing the Recurrence Risk of ER+/HER2− Breast Cancer Quantified With 21-Gene Recurrence Score	Chen	151	3	1.5		Breast	T2 or T2* weighted	DWI	DCE								No	Retrospective			Yes	No		Categorization		Radiomics	Yes	Yes
936	2023	58	2	https://doi.org/10.1002/jmri.28539	Hong	227	1.5	3		Breast	DCE	DWI									No	Retrospective			Yes	No				Radiomics	Yes	No
937	2023	58	2	https://doi.org/10.1002/jmri.28478	Zhao	157	3			Cardiac	LGE	Cine									No	Prospective			Yes	No					Yes	No
939	2023	58	2	https://doi.org/10.1002/jmri.28521	Brown	20	1.5			Cardiac	LGE		Cine	T1 mapping							No	Retrospective			Yes	No			Scoring System		Yes	Yes
941	2023	58	2	https://doi.org/10.1002/jmri.28534	Wu	70	3			Head and Neck	T1 weighted		FMRI								No	Retrospective			No	Yes					Yes	No
942	2023	58	2	https://doi.org/10.1002/jmri.28548	Wang	143	1.5	3		Head and Neck		T2 or T2* weighted	T1 weighted	T1c							Yes	Retrospective			Yes	No			Radiomics		Yes	No
943	2023	58	2	https://doi.org/10.1002/jmri.28518	Yang	149	1.5	3		Musculoskeletal	T2 or T2* weighted										Yes	Retrospective			No	No			Radiomics	Spatial Measurements	Yes	No
946	2023	58	2	https://doi.org/10.1002/jmri.28542	Hong	35	3			Neuro	T1 weighted		T2 or T2* weighted								No	Prospective			Yes	No					Yes	No
947	2023	58	2	https://doi.org/10.1002/jmri.28574	Zhao	40	3			Neuro		Susceptibility	T2 or T2* weighted								No	Prospective			Yes	No			Categorization		Yes	Yes
948	2023	58	2	https://doi.org/10.1002/jmri.28555	Kim	50	3			Neuro	T1 weighted	FMRI		ASL							No	Prospective			No	Yes					Yes	No
949	2023	58	2	https://doi.org/10.1002/jmri.28586	Yang	136	3			Pediatrics	T1 weighted	T2 or T2* weighted									Yes	Retrospective			Yes	No		Categorization	Radiomics		Yes	Yes
950	2023	58	2	https://doi.org/10.1002/jmri.28577	Kelleher	45	3			Pelvis	T2 or T2* weighted		DWI	DCE	Perfusion						No	Retrospective			No	No			Scoring System	Qualitative Rating	Yes	Yes
951	2023	58	2	https://doi.org/10.1002/jmri.28546	Duan	56	3			Pelvis	T1 weighted	T2 or T2* weighted	DWI	IVIM							No	Retrospective			Yes	No					Yes	No
954	2023	58	3	https://doi.org/10.1002/jmri.28614	Liu	309	3			Interventional	T2 or T2* weighted		DWI			DCE	T1 weighted				No	Retrospective			No	No				Categorization	No	Yes
956	2023	58	3	https://doi.org/10.1002/jmri.28589	Ma	159	3			Head and Neck			T2 or T2* weighted	FLAIR	T1 weighted	DWI	T1c				No	Retrospective			Yes	No					Yes	No
957	2023	58	3	https://doi.org/10.1002/jmri.28562	Zhang	99	3			Head and Neck	T1 weighted	T2 or T2* weighted	FLAIR								No	Retrospective		Yes	No	No		Machine Learning	Radiomics		Yes	No
958	2023	58	3	https://doi.org/10.1002/jmri.28583	Xu	50	1.5			Musculoskeletal	T1 weighted										No	Prospective			Yes	No				Qualitative Rating	Yes	Yes
959	2023	58	3	https://doi.org/10.1002/jmri.28550	DiCarlo	35	1.5			Cardiac	Flow										No	Prospective			Yes	No					Yes	No
960	2023	58	3	https://doi.org/10.1002/jmri.28527	Zhang	330	3			Cardiac		T1 mapping	Cine	LGE	Flow						No	Prospective			Yes	No			Radiomics		Yes	No
962	2023	58	3	https://doi.org/10.1002/jmri.28568	van der Ven	40		1.5		Cardiac		Flow									No	Retrospective		Yes	Yes	Yes					Yes	Yes
964	2023	58	3	https://doi.org/10.1002/jmri.28591	Lu	80	1.5			Pelvis				T2 or T2* weighted							No	Retrospective			No	No			Spatial Measurements	Categorization	Yes	Yes
965	2023	58	3	https://doi.org/10.1002/jmri.28578	Gai	245	3			Neuro	FMRI										Yes	Prospective			No	No			Categorization		Yes	Yes
967	2023	58	3	https://doi.org/10.1002/jmri.28606	Li	551	1.5	3		Neuro	T2 or T2* weighted										Yes	Retrospective	Prospective		Yes	No		Machine Learning	Categorization		Yes	Yes
968	2023	58	3	https://doi.org/10.1002/jmri.28618	Todea	206	1.5	3		Neuro	FLAIR	T1 weighted									Yes	Retrospective			Yes	Yes		Categorization		Qualitative Rating	Yes	Yes
969	2023	58	3	https://doi.org/10.1002/jmri.28565	Liang	46	3			Abdomen	IVIM	DWI	T2 or T2* weighted	T1 weighted							No	Prospective			Yes	No					Yes	No
971	2023	58	3	https://doi.org/10.1002/jmri.28570	Li	225	3			Abdomen	T2 or T2* weighted		DWI		DCE						Yes	Retrospective			Yes	No		Radiomics		Qualitative Rating	Yes	Yes
973	2023	58	3	https://doi.org/10.1002/jmri.28638	Alam	11	3			Pediatrics	X-nuclei	T1 mapping									No	Prospective		Yes	No	No					Yes	No
974	2023	58	3	https://doi.org/10.1002/jmri.28582	Moran	5	3			Breast	DWI	T2 or T2* weighted									No	Prospective			Yes	No				Qualitative Rating	Yes	Yes
975	2023	58	3	https://doi.org/10.1002/jmri.28600	Li	255	3			Breast	DWI		MRA	DCE							No	Retrospective			Yes	No			Categorization		Yes	Yes
976	2023	58	4	https://doi.org/10.1002/jmri.28643	Astley	258	1.5	3		Thoracic	X-nuclei										Yes	Retrospective			Yes	No			Machine Learning		Yes	No
977	2023	58	4	https://doi.org/10.1002/jmri.28617	Zhou	141	3			Pelvis	T1 weighted	T2 or T2* weighted									No	Retrospective			No	Yes			Spatial Measurements		Yes	No
978	2023	58	4	https://doi.org/10.1002/jmri.28602	Tong	80	3			Pelvis		T2 or T2* weighted	DWI								No	Retrospective			No	Yes		Qualitative Rating	Categorization	Machine Learning	Yes	Yes
979	2023	58	4	https://doi.org/10.1002/jmri.28608	Sun	1628	1.5	3		Pelvis	DWI		T2 or T2* weighted								No	Retrospective			Yes	Yes		Machine Learning		Categorization	Yes	Yes
980	2023	58	4	https://doi.org/10.1002/jmri.28580	Kong	219	3			Cardiac	Cine		T1 mapping	T1 weighted	LGE						No	Retrospective		Yes	Yes	No			Categorization		Yes	Yes
981	2023	58	4	https://doi.org/10.1002/jmri.28588	Huang	179	3			Cardiac		Cine									No	Retrospective		Yes	Yes	No					Yes	No
982	2023	58	4	https://doi.org/10.1002/jmri.28613	Munoz	30	1.5			Cardiac	MRA		Cine								No	Prospective			Yes	No				Qualitative Rating	Yes	Yes
983	2023	58	4	https://doi.org/10.1002/jmri.28604	Tang	193	3			Cardiac		Cine									No	Retrospective		Yes	Yes	No					Yes	No
985	2023	58	4	https://doi.org/10.1002/jmri.28593	Dev	397	1.5	3		Abdomen	T2 or T2* weighted			T1 weighted							No	Retrospective	Prospective		No	Yes				Machine Learning	Yes	No
986	2023	58	4	https://doi.org/10.1002/jmri.28621	Chen	233	3			Abdomen	T2 or T2* weighted	DWI	T1c	T1 weighted							No	Retrospective			Yes	No		Radiomics	Qualitative Rating		Yes	Yes
987	2023	58	4	https://doi.org/10.1002/jmri.28645	Chiang	52	1.5			Abdomen	T1 weighted	T2 or T2* weighted									Yes	Prospective			Yes	No				Categorization	Yes	Yes
988	2023	58	4	https://doi.org/10.1002/jmri.28629	Kania	34	1.5			Abdomen	T1 weighted										No	Retrospective			No	No				Categorization	No	Yes
989	2023	58	4	https://doi.org/10.1002/jmri.28622	Genc	145	3			Neuro	T2 or T2* weighted	Susceptibility									No	Retrospective		Yes	No	No				Machine Learning	Yes	No
991	2023	58	4	https://doi.org/10.1002/jmri.28616	Storelli	466	3			Neuro	T1 weighted	T2 or T2* weighted			FLAIR						Yes	Retrospective			Yes	No			Categorization		Yes	Yes
992	2023	58	4	https://doi.org/10.1002/jmri.28630	Guo	755	1.5	3		Neuro	T1 weighted	T1c	T2 or T2* weighted	FLAIR	DWI						Yes	Retrospective			Yes	No		Machine Learning		Radiomics	Yes	No
993	2023	58	4	https://doi.org/10.1002/jmri.28634	Fan	79	3			Neuro	ASL		T1 weighted	T2 or T2* weighted	FLAIR	DWI	MRA	Perfusion			No	Prospective			Yes	No				Categorization	Yes	Yes
994	2023	58	4	https://doi.org/10.1002/jmri.28640	Zhou	27	3			Vascular	DCE										No	Prospective			Yes	No					Yes	No
996	2023	58	4	https://doi.org/10.1002/jmri.28642	Li	235	3			Musculoskeletal	T1 weighted		T2 or T2* mapping								No	Retrospective		Yes	Yes	No					Yes	No
997	2023	58	4	https://doi.org/10.1002/jmri.28597	Zhao	129	3			Breast	T1 weighted	DCE		T2 or T2* weighted							No	Retrospective			Yes	No					Yes	No
998	2023	58	4	https://doi.org/10.1002/jmri.28670	Wang	60	3			Breast		T2 or T2* weighted		DWI	DCE						No	Retrospective			Yes	No			Categorization		Yes	Yes
999	2023	58	5	https://doi.org/10.1002/jmri.28755	Wang	62	3			Pediatrics	T1 weighted	T2 or T2* weighted			T2 or T2* mapping						No	Prospective			Yes	No					Yes	No
1000	2023	58	5	https://doi.org/10.1002/jmri.28644	Zheng	97	3			Abdomen	T1 weighted	T2 or T2* weighted		DWI	T1 mapping	DCE					No	Retrospective			Yes	No					Yes	No
1001	2023	58	5	https://doi.org/10.1002/jmri.28665	Jeon	243	3			Abdomen	T2 or T2* weighted		T1 weighted	DWI							No	Retrospective			No	No			Spatial Measurements	Categorization	Yes	Yes
1003	2023	58	5	https://doi.org/10.1002/jmri.28701	Yang	40	3			Abdomen		T2 or T2* weighted			T2 or T2* mapping						No	Prospective			Yes	No					Yes	No
1004	2023	58	5	https://doi.org/10.1002/jmri.28650	Li	139	3			Neuro	T1 weighted	FMRI		DTI							No	Prospective			No	Yes	Machine Learning				Yes	No
1006	2023	58	5	https://doi.org/10.1002/jmri.28671	Zhang	274	1.5	3		Neuro	T1 weighted	T1c	T2 or T2* weighted								Yes	Retrospective			Yes	No		Machine Learning	Radiomics		Yes	No
1007	2023	58	5	https://doi.org/10.1002/jmri.28706	Liu	26	3			Neuro		FMRI	T1 weighted								No	Prospective			No	Yes					Yes	No
1008	2023	58	5	https://doi.org/10.1002/jmri.28648	Dogra	23	3			Neuro	T1 weighted										No	Retrospective			Yes	No			Categorization		Yes	Yes
1009	2023	58	5	https://doi.org/10.1002/jmri.28693	Lyu	47	3			Neuro	FMRI		T1 weighted								No	Prospective			Yes	No					Yes	No
1010	2023	58	5	https://doi.org/10.1002/jmri.28619	Zhu	78	1.5			Cardiac				LGE	Cine						No	Retrospective			Yes	No					Yes	No
1011	2023	58	5	https://doi.org/10.1002/jmri.28623	Grützediek	144	1.5	3		Cardiac	Cine										No	Retrospective			Yes	No					Yes	No
1012	2023	58	5	https://doi.org/10.1002/jmri.28632	Marcos-Garces	759	1.5			Cardiac		Cine	LGE								Yes	Prospective			Yes	No			Categorization		Yes	Yes
1013	2023	58	5	https://doi.org/10.1002/jmri.28653	Wu	64	3			Cardiac		Cine		MRA							No	Prospective			No	No			Qualitative Rating	Spatial Measurements	Yes	Yes
1014	2023	58	5	https://doi.org/10.1002/jmri.28667	Zheng	58	3			Cardiac			Cine	T1 weighted	T2 or T2* weighted	T1 mapping	T2 or T2* mapping				No	Prospective		Yes	No	No					Yes	No
1015	2023	58	5	https://doi.org/10.1002/jmri.28649	Ni	1073	1.5	3		Musculoskeletal	PD										No	Retrospective			Yes	No		Machine Learning		Scoring System	Yes	Yes
1017	2023	58	5	https://doi.org/10.1002/jmri.28690	Xu	155	3			Musculoskeletal	T1 weighted		T2 or T2* weighted		DWI						No	Prospective			Yes	No					Yes	No
1018	2023	58	5	https://doi.org/10.1002/jmri.28647	Xu	575	3	1.5		Breast	T2 or T2* weighted		DCE								Yes	Retrospective			No	No			Machine Learning	Spatial Measurements	Yes	No
1019	2023	58	5	https://doi.org/10.1002/jmri.28611	Zhang	477	3			Breast	DCE	DWI		T1 weighted	IVIM						No	Prospective			Yes	No		Scoring System	Radiomics		Yes	Yes
1020	2023	58	5	https://doi.org/10.1002/jmri.28628	Bian	369	3			Breast	T1 weighted	DCE	DWI	T2 or T2* weighted							Yes	Retrospective			Yes	No			Radiomics		Yes	No
1021	2023	58	5	https://doi.org/10.1002/jmri.28682	Hu	48	3			Head and Neck		FMRI	T1 weighted								No	Prospective			No	No					Yes	No
1022	2023	58	5	https://doi.org/10.1002/jmri.28695	Jiao	214	3			Head and Neck	T1 weighted		T2 or T2* weighted	FLAIR	DWI		T1c				Yes	Retrospective			Yes	No		Categorization	Machine Learning		Yes	Yes
1023	2023	58	5	https://doi.org/10.1002/jmri.28676	Wu	168	1.5	3		Pelvis	T1 weighted	T2 or T2* weighted	T1c								Yes	Retrospective			Yes	No			Machine Learning	Radiomics	Yes	No
1024	2023	58	6	https://doi.org/10.1002/jmri.28746	Zhou	118	3			Pelvis	T2 or T2* weighted		T2 or T2* mapping								No	Prospective			Yes	No				Qualitative Rating	Yes	Yes
1026	2023	58	6	https://doi.org/10.1002/jmri.28655	Hu	295	3			Breast	T2 or T2* weighted	DWI		T1 weighted	DCE						No	Prospective			Yes	No		Qualitative Rating		Categorization	Yes	Yes
1027	2023	58	6	https://doi.org/10.1002/jmri.28679	Janse	157	1.5	3		Breast	DCE	T1 weighted									Yes	Retrospective		Yes	No	No			Machine Learning		Yes	No
1028	2023	58	6	https://doi.org/10.1002/jmri.28683	Amano	33	3			Breast	T1 weighted		T2 or T2* weighted	DCE	T1 mapping	T2 or T2* mapping					No	Prospective			Yes	No					Yes	No
1029	2023	58	6	https://doi.org/10.1002/jmri.28735	He	386	3			Technical	T1 weighted	T2 or T2* weighted									Yes	Retrospective			Yes	Yes			Machine Learning		Yes	No
1030	2023	58	6	https://doi.org/10.1002/jmri.28668	Orbach	70	1.5			Cardiac		T2 or T2* weighted	T1 weighted		T2 or T2* mapping	LGE					Yes	Prospective			Yes	No			Categorization		Yes	Yes
1031	2023	58	6	https://doi.org/10.1002/jmri.28684	Zhang	42	3			Cardiac	DWI			Cine	IVIM						No	Prospective			Yes	No				Qualitative Rating	Yes	Yes
1033	2023	58	6	https://doi.org/10.1002/jmri.28699	Peng	80	3			Cardiac	Cine	T1 mapping	T2 or T2* mapping		T1 weighted						No	Prospective		Yes	No	No			Categorization		Yes	Yes
1034	2023	58	6	https://doi.org/10.1002/jmri.28708	Hostin	67	1.5			Musculoskeletal	T1 weighted										No	Retrospective			Yes	No					Yes	No
1035	2023	58	6	https://doi.org/10.1002/jmri.28751	Fan	310	3			Head and Neck	T1 weighted	T1c	T2 or T2* weighted								Yes	Retrospective			Yes	No				Radiomics	Yes	No
1036	2023	58	6	https://doi.org/10.1002/jmri.28729	Wang	13	3			Head and Neck	DCE		T2 or T2* weighted	T1 mapping		DTI					No	Prospective			Yes	No					Yes	No
1037	2023	58	6	https://doi.org/10.1002/jmri.28732	Lin	80	1.5	3		Neuro		FMRI									No	Prospective			No	No					Yes	No
1038	2023	58	6	https://doi.org/10.1002/jmri.28734	Cohen	145	1.5	3		Neuro	T2 or T2* weighted	T1 weighted	FLAIR								No	Retrospective			No	No				Spatial Measurements	Yes	No
1039	2023	58	6	https://doi.org/10.1002/jmri.28741	Qi	138	3			Neuro		FLAIR	T2 or T2* weighted	DTI							No	Retrospective			Yes	No			Radiomics		Yes	No
1042	2023	58	6	https://doi.org/10.1002/jmri.28724	Wu	176	1.5			Abdomen	T1 weighted	T2 or T2* weighted	DWI	DCE							No	Retrospective			No	No			Categorization	Spatial Measurements	Yes	Yes
1043	2023	58	6	https://doi.org/10.1002/jmri.28725	Cao	349	1.5	3		Abdomen	T2 or T2* weighted	T1 weighted	DCE								No	Retrospective			Yes	No		Radiomics	Categorization		Yes	Yes
1046	2023	58	6	https://doi.org/10.1002/jmri.28705	Yang	218	1.5	3		Pediatrics	T2 or T2* weighted	T1 weighted	FLAIR	DWI							No	Retrospective			Yes	No			Radiomics		Yes	No
1047	2023	58	6	https://doi.org/10.1002/jmri.28709	Zou	492	3	1.5		Pediatrics	T1 weighted		T2 or T2* weighted								Yes	Retrospective			Yes	No			Radiomics		Yes	No
157	2021	54	2	https://doi.org/10.1002/jmri.27596	Yamamoto	66	1.5			Whole Body	DWI		T1 weighted	T2 or T2* weighted							No	Retrospective			Yes	No				Scoring System	Yes	Yes
843	2023	57	3	https://doi.org/10.1002/jmri.28388	Moradi	53	1.5			Whole Body	T1 weighted	T2 or T2* weighted		DWI							No	Prospective			Yes	No			Categorization		Yes	Yes
953	2023	58	2	https://doi.org/10.1002/jmri.28581	Kalsson	11	3			Whole Body	T2 or T2* weighted										No	Prospective			No	Yes					Yes	No

## Sheet: Computation
Select Data:		Add 2nd category:	Add 3rd category:	Filtered studies:	(For histogram calculation:)				Tables for calculation:			Contrasts	Journal Regions	Field strengths	Evaluation method	Retro/Pro	Yes
				44	44							Any	Any	Any	Any	Retrospective	Any
Which contrast?	Any	Any	Any	251	251							ASL	Abdomen	0.18	Categorization	Prospective	Yes
Which anatomical region?	Any			20	20							CEST	Breast	0.55	Machine Learning
Which field strength?	Any	Any	Any	115	115							Cine	Cardiac	1	Qualitative Rating
Which evaluation method?	Any	(Only use, if first category is not = "Any"!)		50	50							DCE	Chest	1.5	Radiomics
Retrospective study?	Any			16	16							DTI	Head and Neck	3	Scoring System
Prospective study?	Any			54	54							DWI	Interventional	5	Spatial Measurements
Multicenter study?	Any			197	197							Elastography	Musculoskeletal	7
Automatic Segmentation?	Any			792	792							FLAIR	Neuro	14.1
Manual segmentation?	Any			233	233							Flow	Pediatrics
Semiautomatic segmentation?	Any			119	119							FMRI	Pelvis
Quantitative results?	Any			16	16							IVIM	Safety
Qualitative results?	Any			31	31							LGE	Technical
Sample size results:				15	15							MRA	Thoracic
				240	240							PD	Vascular
Number of studies:	734			8	8							Perfusion	Whole Body
Mean:	157.798			43	43							Susceptibility
Median:	74.5			10	10							T1 mapping
STD	144.319			103	103							T1 weighted
Min	1			531	531							T1c
Max	6229			54	54							T1ρ weighted and mapping
				121	121							T2 or T2* mapping
				16	16							T2 or T2* weighted
				45	45							UTE
				9	9							Ventilation
				18	18							X-nuclei
				50	50
				101	101
				210	210
				78	78
				41	41
				84	84
				186	186
				20	20
				95	95
				131	131
				23	23
				131	131
				37	37
				108	108
				68	68
				15	15
				6	6
				41	41
				500	500
				794	794
				28	28
				341	341
				28	28
				138	138
				21	21
				54	54
				46	46
				91	91
				113	113
				28	28
				134	134
				80	80
				97	97
				25	25
				22	22
				638	638
				129	129
				116	116
				105	105
				47	47
				30	30
				82	82
				40	40
				21	21
				90	90
				24	24
				140	140
				20	20
				131	131
				28	28
				180	180
				94	94
				26	26
				44	44
				1225	1225
				86	86
				152	152
				54	54
				23	23
				30	30
				14	14
				17	17
				35	35
				240	240
				24	24
				13	13
				3	3
				293	293
				42	42
				83	83
				237	237
				101	101
				338	338
				33	33
				47	47
				40	40
				162	162
				100	100
				46	46
				32	32
				60	60
				40	40
				54	54
				66	66
				191	191
				40	40
				21	21
				113	113
				32	32
				553	553
				97	97
				70	70
				402	402
				118	118
				58	58
				191	191
				99	99
				84	84
				44	44
				13	13
				110	110
				567	567
				288	288
				351	351
				32	32
				48	48
				40	40
				117	117
				5	5
				1157	1157
				109	109
				65	65
				778	778
				21	21
				289	289
				96	96
				69	69
				78	78
				46	46
				143	143
				70	70
				172	172
				62	62
				55	55
				48	48
				26	26
				235	235
				80	80
				179	179
				284	284
				69	69
				113	113
				25	25
				8	8
				43	43
				89	89
				103	103
				44	44
				20	20
				144	144
				129	129
				281	281
				240	240
				32	32
				27	27
				60	60
				164	164
				18	18
				30	30
				15	15
				76	76
				98	98
				87	87
				352	352
				78	78
				30	30
				105	105
				20	20
				75	75
				30	30
				121	121
				50	50
				16	16
				176	176
				19	19
				86	86
				60	60
				330	330
				168	168
				202	202
				89	89
				29	29
				58	58
				30	30
				18	18
				74	74
				32	32
				33	33
				47	47
				73	73
				12	12
				79	79
				38	38
				43	43
				31	31
				543	543
				312	312
				224	224
				40	40
				60	60
				50	50
				63	63
				154	154
				184	184
				114	114
				20	20
				251	251
				21	21
				19	19
				44	44
				48	48
				57	57
				160	160
				108	108
				8	8
				98	98
				62	62
				48	48
				53	53
				56	56
				226	226
				221	221
				25	25
				217	217
				52	52
				95	95
				29	29
				47	47
				205	205
				48	48
				159	159
				54	54
				156	156
				27	27
				833	833
				105	105
				26	26
				28	28
				63	63
				208	208
				253	253
				136	136
				123	123
				10	10
				12	12
				109	109
				33	33
				38	38
				203	203
				57	57
				10	10
				40	40
				418	418
				264	264
				78	78
				68	68
				304	304
				383	383
				402	402
				501	501
				236	236
				18	18
				45	45
				154	154
				516	516
				92	92
				168	168
				18	18
				180	180
				68	68
				106	106
				224	224
				44	44
				1013	1013
				60	60
				7	7
				17	17
				12	12
				286	286
				472	472
				148	148
				21	21
				1016	1016
				126	126
				29	29
				151	151
				348	348
				130	130
				163	163
				11	11
				35	35
				115	115
				186	186
				148	148
				110	110
				118	118
				69	69
				32	32
				11	11
				31	31
				1	1
				519	519
				5224	5224
				37	37
				30	30
				99	99
				153	153
				150	150
				20	20
				50	50
				113	113
				67	67
				2485	2485
				40	40
				93	93
				140	140
				104	104
				7	7
				45	45
				161	161
				35	35
				103	103
				49	49
				196	196
				45	45
				19	19
				377	377
				46	46
				24	24
				40	40
				14	14
				2	2
				84	84
				13	13
				376	376
				285	285
				6229	6229
				547	547
				16	16
				540	540
				122	122
				30	30
				10	10
				210	210
				62	62
				12	12
				25	25
				530	530
				108	108
				576	576
				600	600
				80	80
				15	15
				221	221
				13	13
				10	10
				91	91
				75	75
				156	156
				13	13
				71	71
				28	28
				64	64
				66	66
				76	76
				35	35
				110	110
				259	259
				100	100
				103	103
				26	26
				20	20
				86	86
				17	17
				46	46
				320	320
				18	18
				63	63
				309	309
				120	120
				98	98
				27	27
				53	53
				23	23
				16	16
				113	113
				133	133
				74	74
				84	84
				29	29
				45	45
				23	23
				66	66
				62	62
				374	374
				50	50
				30	30
				91	91
				28	28
				3	3
				30	30
				37	37
				69	69
				20	20
				226	226
				34	34
				50	50
				20	20
				39	39
				50	50
				12	12
				45	45
				184	184
				51	51
				50	50
				5	5
				80	80
				539	539
				76	76
				175	175
				33	33
				33	33
				40	40
				86	86
				180	180
				130	130
				263	263
				38	38
				464	464
				45	45
				122	122
				199	199
				35	35
				55	55
				34	34
				11	11
				62	62
				50	50
				23	23
				65	65
				183	183
				184	184
				24	24
				18	18
				132	132
				48	48
				15	15
				20	20
				94	94
				33	33
				142	142
				80	80
				207	207
				30	30
				31	31
				228	228
				66	66
				47	47
				25	25
				20	20
				12	12
				10	10
				14	14
				206	206
				233	233
				501	501
				188	188
				27	27
				58	58
				18	18
				20	20
				1138	1138
				489	489
				139	139
				14	14
				364	364
				121	121
				35	35
				41	41
				57	57
				121	121
				166	166
				32	32
				144	144
				105	105
				700	700
				26	26
				142	142
				129	129
				32	32
				29	29
				35	35
				43	43
				30	30
				125	125
				104	104
				376	376
				117	117
				379	379
				75	75
				56	56
				137	137
				293	293
				18	18
				105	105
				102	102
				50	50
				100	100
				163	163
				3	3
				16	16
				109	109
				39	39
				49	49
				25	25
				224	224
				63	63
				717	717
				17	17
				365	365
				251	251
				62	62
				473	473
				356	356
				8	8
				165	165
				6	6
				368	368
				211	211
				35	35
				54	54
				245	245
				43	43
				120	120
				23	23
				6	6
				60	60
				1069	1069
				33	33
				71	71
				27	27
				80	80
				95	95
				226	226
				79	79
				34	34
				9	9
				64	64
				216	216
				43	43
				72	72
				247	247
				84	84
				64	64
				659	659
				110	110
				551	551
				20	20
				113	113
				397	397
				34	34
				21	21
				39	39
				139	139
				26	26
				42	42
				9	9
				179	179
				13	13
				29	29
				53	53
				51	51
				95	95
				1399	1399
				44	44
				20	20
				125	125
				40	40
				109	109
				49	49
				120	120
				60	60
				154	154
				175	175
				53	53
				192	192
				83	83
				103	103
				29	29
				70	70
				156	156
				161	161
				12	12
				112	112
				110	110
				792	792
				94	94
				70	70
				941	941
				8	8
				289	289
				320	320
				24	24
				413	413
				70	70
				70	70
				152	152
				157	157
				387	387
				34	34
				379	379
				32	32
				303	303
				84	84
				24	24
				25	25
				111	111
				158	158
				342	342
				174	174
				444	444
				126	126
				111	111
				46	46
				40	40
				570	570
				151	151
				227	227
				157	157
				20	20
				70	70
				143	143
				149	149
				35	35
				40	40
				50	50
				136	136
				45	45
				56	56
				309	309
				159	159
				99	99
				50	50
				35	35
				330	330
				40	40
				80	80
				245	245
				551	551
				206	206
				46	46
				225	225
				11	11
				5	5
				255	255
				258	258
				141	141
				80	80
				1628	1628
				219	219
				179	179
				30	30
				193	193
				397	397
				233	233
				52	52
				34	34
				145	145
				466	466
				755	755
				79	79
				27	27
				235	235
				129	129
				60	60
				62	62
				97	97
				243	243
				40	40
				139	139
				274	274
				26	26
				23	23
				47	47
				78	78
				144	144
				759	759
				64	64
				58	58
				1073	1073
				155	155
				575	575
				477	477
				369	369
				48	48
				214	214
				168	168
				118	118
				295	295
				157	157
				33	33
				386	386
				70	70
				42	42
				80	80
				67	67
				310	310
				13	13
				80	80
				145	145
				138	138
				176	176
				349	349
				218	218
				492	492
				66	66
				53	53
				11	11
				0
